# Supplementary material for: Electrolyte abnormalities and clinical outcomes in children aged one month to 13 years hospitalized with acute gastroenteritis in two large referral hospitals in Botswana
Source: PLOS Glob Public Health. 2025 May 8;5(5):e0004588. doi: 10.1371/journal.pgph.0004588 (PMC12061178; doi:10.1371/journal.pgph.0004588)
Supplement: S2 Appendix — (XLS) [file pgph.0004588.s002.xls]

## Sheet: Sheet1
ptid	household	watersource	warterboil	breastfeed	formulafeed	solidfoodfeed	vomiting	vomitingdays	vomitingnumber	vomitinggreen	vomitingblood	diarrhoea	diarrdays	diarrblood	diarrnumber	tradhealer	tradhealerinhale	tradmed	clinoutcome	dehydnum	ureacreatine	ureaurea	ureasodium	ureapotassium	ureachloride	dateurea	highsodium	databaseid	peoedmanum	admitdatenum	dischargedatenum	age	ageyears	agecat	sexnum	wastingnum	oedemanum	anymaln	LOS	watersourcenum	breastnum	formulanum	exclusivebreast	exclusiveformula	mixedfeed	tradmednum	tradinhalenum	tradmedexposure	hivnum
2	6	Community tap	Yes	Yes			Yes	7	4	No	No	Yes	7	No		Yes	Yes	Yes	Discharged			8	140	3.4	111	18454	0	2	No	18455	18457	242	0.663014	<=12 mos	Female		no		2	Community tap						Yes	Yes	yes	Negative
4	4	House tap		No	Yes		Yes	3	3	No	No	Yes	3	No	5	No			Died	Some dehydration	36.6	8.08	145	4.1	107	18456	0	2	No	18456	18459	469	1.28493	12mos to <=60 mos	Female		no		3	House tap									Negative
6	5	House tap	Yes	No	Yes		Yes	2	4	No	No	Yes	2	No	4	No			Discharged	No dehydration	52.2	11.7	154	4.9		18457	1	2	No	18457	18461	214	0.586301	<=12 mos	Male		no		4	House tap									Unknown
14	6	House tap	Yes	No	Yes		Yes	4	8	No	No	Yes	4	No	10	No			Discharged	Some dehydration		9.07	153.2	4	127.6	18464	1	2	No	18464	18467	255	0.69863	<=12 mos	Female		no		3	House tap									Negative
16	5	House tap	Yes	No	Yes	Yes	Yes	2	2	No	No	Yes	3	Yes	7	No			Discharged	No dehydration		1.32	126.9	4.5	103.5	18465	0	2	Yes	18465	18470	394	1.07945	12mos to <=60 mos	Female		no		5	House tap									Negative
18	6	House tap	No	Yes	Yes	Yes	Yes	2	8	Yes	No	Yes	2	No	5	No			Discharged	Some dehydration		3.62	164.3	3.7	134.2	18466	1	2	No	18466	18470	819	2.24384	12mos to <=60 mos	Male		no		4	House tap									Negative
28	6	House tap	Yes	Yes	No	No	No					Yes	1	No	3	No			Discharged	No dehydration		1.5	130.5	4.41	95.6	18477	0	2	Unknown	18477	18479	148	0.405479	<=12 mos	Male		no		2	House tap	yes	no	1	0	0				Negative
29	8	House tap	Yes	Yes	Yes	Yes	Yes	6	2	No	No	Yes	5	No	2	Yes	No	Yes	Discharged	Some dehydration	66.8	10.87	151	3.6	128	18477	1	2	No	18477	18479	159	0.435616	<=12 mos	Male		no		2	House tap	yes	yes	0	0	1	Yes	No	yes	Negative
30	3	House tap	Yes	Yes	Yes	Yes	Yes	2	4	No	No	Yes	1	Yes	1	No				Some dehydration	37.8	7.43	139.5	4.6	108.2	18478	0	2	Unknown	18478	18480	454	1.24384	12mos to <=60 mos	Female		no		2	House tap									Negative
33	5	House tap	Yes	No	Yes		Yes	2	7	No	No	Yes	2	No	5	No			Discharged	Some dehydration		17.02	137.3	5	107.4	18476	0	2	Unknown	18476	18479	245	0.671233	<=12 mos	Male		no		3	House tap									Negative
34	4	House tap	Yes	No	Yes		Yes	1	7	No	No	Yes	3	No	5	No			Discharged	No dehydration	36.3	5.15	136.6	6	106.3	18478	0	2	No	18478	18486	61	0.167123	<=12 mos	Male		no		8	House tap	no	yes	0	1	0				Unknown
35	5	House tap	Yes	No	Yes	No	Yes	1	4	No	No	Yes	4	No	9	No			Discharged	Some dehydration	32.1	10.07	142.3	4.9	116.3	18478	0	2	No	18478	18492	138	0.378082	<=12 mos	Female		no		14	House tap	no	yes	0	1	0				Negative
36	8	Community tap		Yes	No	Yes	Yes	3	8	No	No	Yes	3	No	5	Yes	No	No	Discharged	No dehydration	32.1	1.74	132.6	3.2	112.1	18478	0	2	No	18478	18481	137	0.375342	<=12 mos	Male		no		3	Community tap	yes	no	1	0	0	No	No	no	Negative
37	6			No	Yes	No	Yes	2	5	No	No	Yes	4	No	8	Yes	No	Yes	Discharged	No dehydration	31.6	3.85	145	3.4	118.5	18477	0	2	Unknown	18477	18482	132	0.361644	<=12 mos	Female		no		5		no	yes	0	1	0	Yes	No	yes	Negative
39	9	House tap	No	Yes	No	No	Yes		0	No	No	Yes	4	No	1	No			Discharged	Severe dehydration		2.1	135	3.7	105.6	18510	0	2	No	18510	18512	308	0.843836	<=12 mos	Male		no		2	House tap									Negative
41	4	House tap	No	No	Yes	Yes	Yes	1	15	No	No	Yes	1	No	3	No			Discharged	No dehydration		4.7	140.4	4.8	107.1	18513	0	2	No	18513	18521	220	0.60274	<=12 mos	Female		no		8	House tap									Negative
42	7	Community tap	Yes	Yes	Yes	No	Yes	3	5	No	No	Yes	4	Yes	2	No			Discharged	Severe dehydration		12.4	140.2	5.3	117.5	18512	0	2	Yes	18512	18522	138	0.378082	<=12 mos	Female		no		10	Community tap	yes	yes	0	0	1				Positive
43	7	Community tap	No	Yes	No	Yes	Yes	3	10	Yes	No	Yes	3	No	2	No			Discharged	Severe dehydration		7.9	14.4	4.2	109.4	18513	0	2	No	18513	18518	-10	-0.0273973		Female		no		5	Community tap	yes	no	1	0	0				Negative
44	3			Yes	No	No	Yes	1	4	No	No	Yes	1	No	7	No			Discharged	Some dehydration		11.8	151.8	5	120.7	18513	1	2	No	18513	18518	151	0.413699	<=12 mos	Female		no		5		yes	no	1	0	0				Unknown
45	10	House tap	No	No	No	Yes	Yes	2	6	Yes	No	Yes	1	No	3	Yes			Discharged	Some dehydration		7	137	7.9	100.7	18513	0	2	No	18512	18515	184	0.50411	<=12 mos			no		3	House tap									Negative
47	8	House tap	No	Yes	Yes	No	Yes	1	9	Yes	No			No		No			Discharged	Some dehydration		3.1	138.1	5.6	106.8	18514	0	2	No	18514	18522	147	0.40274	<=12 mos	Male		no		8	House tap	yes	yes	0	0	1				Negative
48	3	House tap	Yes			Yes	Yes	1	12	No	No	No				No			Discharged	No dehydration	22	5.43	140.1	4.3	103.9	18518	0	2	No	18518	18519	1024	2.80548	12mos to <=60 mos	Male		no		1	House tap									Negative
49	5	House tap	Yes	No	Yes	Yes	Yes	3	8	No	No	Yes	4	No	5	No			Discharged	No dehydration		4.7	140.1	4.1	106.5	18517	0	2	No	18517	18519	382	1.04658	12mos to <=60 mos	Female		no		2	House tap									Negative
51	4	House tap	Yes	No	Yes	Yes	Yes	1	4	No	No	Yes	2	No	10	No			Discharged	Some dehydration		3	134.8	2.8	97.2	18522	0	2	No	18522	18525	188	0.515068	<=12 mos	Male		no		3	House tap									Negative
52	3	House tap	No	Yes	No	Yes	Yes	1	5	No	No	Yes	1	No	4	No			Discharged	No dehydration	18	3.47	140.8	5.35	105.5	18525	0	2	No	18525	18529	740	2.0274	12mos to <=60 mos	Male		no		4	House tap									Negative
55	7	House tap	Yes	No	Yes	No	Yes	1	1	No	No	Yes	4	No	3	No			Discharged	Some dehydration	22	4.96	139.7	4.53	112.6	18531	0	2	No	18531	18534	186	0.509589	<=12 mos	Male		no		3	House tap									Negative
56	3	House tap	No	No	No	Yes	Yes	3	3	No	No	Yes	7	No	5	No			Discharged	No dehydration		3.9	136.45	3.4	105.2	18531	0	2	No	18531	18534	31	0.0849315	<=12 mos	Male		no		3	House tap	no	no	0	0					Negative
57			Unknown	Yes	No	Yes	Yes	1				Yes	1	No		No			Discharged	Some dehydration		4.4	135	4.2		18531	0	2	No	18531	18541	1	0.00273973	<=12 mos	Male		no		10		yes	no	1	0	0				Unknown
58	5	House tap	No	No	No	Yes	Yes	5	3	No	No	Yes	7	No	5	No			Discharged	Some dehydration		6.4	130.1	3	96.1	18528	0	2	No	18528	18533	654	1.79178	12mos to <=60 mos	Male		no		5	House tap									Negative
59	11	House tap	No	Yes	No	Yes	Yes	7	1	No	No	Yes	7	No	1	Yes	Yes	Yes	Discharged			2.69	133.5	3.41	100.5	18533	0	2	No	18532	18534	417	1.14247	12mos to <=60 mos	Female		no		2	House tap						Yes	Yes	yes	Negative
62	6	House tap	Yes	No	Yes	Yes	Yes	1	4	No	Yes	Yes	2	Yes	10	Yes	Yes	Yes	Died	Severe dehydration	67	12.9	129	5.6	99.6	18534	0	2	No	18534	18542	194	0.531507	<=12 mos	Female		no		8	House tap						Yes	Yes	yes	Negative
64	4	House tap	No	Yes	No	Yes	Yes	3	3	No	No	Yes	6	No	7	Yes	Yes	No	Discharged	Some dehydration	27	8.68	133.6	3.34	103.1	18534	0	2	No	18534	18539	443	1.2137	12mos to <=60 mos	Male		no		5	House tap						No	Yes	no	Negative
69	9	House tap	No	No	Yes	Yes	Yes					Yes	3	No		No			Discharged	No dehydration	24	0.93	140.07	5.32	112.2	18552	0	2	No	18551	18554	251	0.687671	<=12 mos	Male		no		3	House tap									Negative
70	2			No	Yes	No	Yes	2	1	No	No	Yes	2	No	10	No			Discharged	Some dehydration	31	2.04	137.2	3.68	106.4	18550	0	2	No	18550	18554	166	0.454795	<=12 mos	Male		no		4		no	yes	0	1	0				Negative
72	6	Community tap	No	No	Yes	Yes	Yes	1	4	No	No	Yes	2	No	5	No			Discharged	Some dehydration		3.93	142.7	3.47		18550	0	2	No	18550	18554	290	0.794521	<=12 mos	Male		no		4	Community tap									Negative
74	4	House tap	Yes	No	Yes	Yes	No					Yes	3	No	4	Yes	Yes	Yes	Discharged	Severe dehydration	64	8.37	145.8	5.21	120.5	18555	1	2	No	18555	18560	506	1.3863	12mos to <=60 mos	Male		no		5	House tap						Yes	Yes	yes	Negative
75	5			Yes	No	Yes	Yes	1	1	No	No	Yes	7	No	8	No			Discharged	Some dehydration	36	3.58	136.4	3.25	107	18555	0	2		18555	18560	184	0.50411	<=12 mos	Female		no		5										Negative
76	8		Yes	No	Yes	No	Yes	2	3	No	No	Yes	3	No		No			Discharged	Some dehydration			133	4.75	109	18556	0	2	No	18556	18567	98	0.268493	<=12 mos	Female		no		11		no	yes	0	1	0				Negative
78	3	House tap	Yes	No	Yes	No	Yes	1	3	No	No	Yes	1	No	2	No			Discharged	Some dehydration	33	10.33	145.4	4.13	115.1	18558	1	2	No	18558	18562	131	0.358904	<=12 mos	Female		no		4	House tap	no	yes	0	1	0				Negative
79	5			Yes	No	Yes	Yes	1	5	No	No	Yes	4	No	5	No			Discharged	No dehydration	18	1.6	135.2	3.42	101.3	18559	0	2	No	18559	18564	407	1.11507	12mos to <=60 mos	Female		no		5										Negative
80	7	House tap	Yes	Yes	Yes	Yes	Yes	2	5	No	No	Yes	2	No	10	No			Discharged	Some dehydration	28	7.27	141.7	4.41	110.3	18560	0	2	No	18560	18567	180	0.493151	<=12 mos	Female		no		7	House tap	yes	yes	0	0	1				Negative
81	3	House tap	No	No	No	Yes	Yes	1	8	No	No			No		No			Discharged	Severe dehydration	31	7.06	142.3	4.11	109.9	18560	0	2	No	18560	18562	1491	4.08493	12mos to <=60 mos	Female		no		2	House tap									Negative
83	3	House tap	No	No	Yes		Yes	4	2	No	No	Yes	4		10	No			Discharged	Severe dehydration	47	4.36	130.3	2.91	103.2	18562	0	2		18561	18568	84	0.230137	<=12 mos	Male		no		7	House tap	no	yes	0	1	0				Unknown
86	4	House tap	No	No	Yes	Yes	Yes		1	Unknown	No	Yes	2	No	10	No			Discharged	No dehydration	18	1.9	138.4	4.4	109.9	18590	0	2	No	18589	18591	921	2.52329	12mos to <=60 mos	Female		no		2	House tap									Negative
88				Yes	No	No	Yes	2	3	No	No	Yes	2	No	4	No			Discharged	Some dehydration		3.3	133.5	3.9	104.9	18590	0	2	No	18590	18598	219	0.6	<=12 mos	Male		no		8										Negative
89	4	House tap	No	No	No	Yes	Yes	4	1	No	No	Yes	4	Yes	8	Yes	No	Yes	Discharged	Severe dehydration		4.4	131.5	3.3		18591	0	2	No	18591	18594	1091	2.98904	12mos to <=60 mos	Male		no		3	House tap						Yes	No	yes	Negative
92	6	House tap	No	No	No	Yes	No					Yes	1	No		No			Discharged	No dehydration	26.25	3.7	131.1	3.8	101.7	18594	0	2	No	18594	18599	498	1.36438	12mos to <=60 mos	Male		no		5	House tap									Negative
94		House tap	No	No	Yes	Yes	Yes	2	3	No	No	Yes	2	No	3	No			Discharged	Some dehydration		6.6	136	3.9	108.3	18595	0	2	No	18595	18597	409	1.12055	12mos to <=60 mos	Male		no		2	House tap									Negative
98	3	House tap	No	No	Yes	Yes	Yes	1	5	No	No	Yes	1	No	6	No			Discharged	Some dehydration		10.4	139.3	4.2	110.9	18595	0	2	No	18595	18598	399	1.09315	12mos to <=60 mos	Male		no		3	House tap									Negative
99	3	House tap	No	No	No	Yes	No					Yes	13	Yes	6	No			Discharged	No dehydration		2.1	138.8	4.4	109.9	18597	0	2	No	18597	18599	582	1.59452	12mos to <=60 mos	Male		no		2	House tap									Negative
100	13	House tap	No	No	Yes	Yes	Yes	4	6	No	No	Yes	4	No	6	Yes	No	No	Discharged	Some dehydration		3.4	134.4	4.2		18608	0	2	No	18608	18609	313	0.857534	<=12 mos	Female		no		1	House tap						No	No	no	Negative
101	5	House tap	No	No	Yes	Yes	Yes	7	3	No	No	Yes	6	No	6	No			Discharged	No dehydration		4.3	135.5	4.1	111.9	18608	0	2	No	18608	18610	219	0.6	<=12 mos	Male		no		2	House tap									Negative
104	4	House tap	No	Yes	No	Yes	Yes	3	4	No	No	Yes	3	No	11	No			Discharged	Severe dehydration		3.9	138.2	4.8	116.9	18606	0	2	No	18606	18610	250	0.684932	<=12 mos	Female		no		4	House tap									Negative
106	3	House tap	No	No	No	Yes	Yes	1	3	No	No	Yes	1	No		No			Discharged	Some dehydration	35	5.9	133.4	4.4	102	18630	0	2	No	18630	18633	1304	3.5726	12mos to <=60 mos	Male		no		3	House tap									Negative
107	6	House tap	No	Yes	No	Yes	Yes	4	5	No	No	Yes	4	No	10	No			Discharged	Some dehydration		2.9	137.4	2.7	108.1	18631	0	2	No	18631	18640	770	2.10959	12mos to <=60 mos	Male		no		9	House tap									Unknown
110	3	Community tap	Yes	No	Yes	No	Yes	3	3	No	No	Yes	3	Yes	4	No			Discharged	Severe dehydration		2.9	119.6	5.8	92.3	18632	0	2	No	18632	18639	166	0.454795	<=12 mos	Male		no		7	Community tap	no	yes	0	1	0				Negative
111	3		No	No	Yes	No	Yes	3	1			Yes	3	Yes	2	No			Discharged	Some dehydration		2.9	119.6	5.8	92.3	18632	0	2	No	18632	18639	166	0.454795	<=12 mos	Female		no		7		no	yes	0	1	0				Negative
112	2	Community tap	Yes	No	Yes	No	Yes	3	3	No	No	Yes	3	Yes	5	Yes	Yes	No	Discharged	Some dehydration		12.2	125.4	5.2	104	18637	0	2	No	18637	18639	42	0.115068	<=12 mos	Female		no		2	Community tap	no	yes	0	1	0	No	Yes	no	Unknown
113		House tap	No	No	Yes	Yes	Yes	1	10	Yes	No	Yes	2	No	4	Yes	No	Yes	Discharged	Some dehydration		4.7	134.8	3.7	102	18638	0	2	No	18638	18639	471	1.29041	12mos to <=60 mos	Female		no		1	House tap						Yes	No	yes	Negative
114			No	No	No	Yes	Yes	4	5	Unknown	Unknown	Yes	6	Yes	5	Yes	No	Yes	Discharged	Some dehydration			118	6.6		18639	0	2	No	18639	18644	676	1.85205	12mos to <=60 mos	Female		no		5							Yes	No	yes	Negative
115	7	House tap	No	No	Yes	Yes	Yes	2		No	No	Yes	2	No	4	No			Discharged	Severe dehydration	63.4	2.9	124.5	2.7	95.8	18640	0	2	No	18640	18644	340	0.931507	<=12 mos	Female		no		4	House tap									Negative
116		House tap	Unknown	No	Yes	No	Yes	1	1	No	No	Yes	2	No	3	Yes	No	No	Discharged	Some dehydration	195	20.7	129.8	6.3	107.1	18642	0	2	No	18642	18651	58	0.158904	<=12 mos	Male		no		9	House tap	no	yes	0	1	0	No	No	no	Unknown
117	5	House tap	Yes	No	Yes	Yes	Yes	7	2	No	No	Yes	7	No	4	No			Discharged	Some dehydration		4.2	141.6	4	125.6	18641	0	2	No	18641	18658	16	0.0438356	<=12 mos	Female		no		17	House tap	no	yes	0	1	0				Unknown
118	5	House tap	Yes	No	Yes	No	No					Yes	1	No		No			Died	No dehydration		2	135.7	4.6	119.9	18642	0	2	No	18642	18646	17	0.0465753	<=12 mos	Male		no		4	House tap	no	yes	0	1	0				Unknown
120	7	House tap	Yes	No	Yes	No	No					Yes	1	No	5	No			Discharged	Some dehydration		6.5	132.8	5.1	103.6	18647	0	2	No	18647	18652	217	0.594521	<=12 mos	Female		no		5	House tap									Negative
121	4		Yes	No	Yes	Yes	Yes	1	4	No	No	Yes	2	No	10	No			Discharged	Severe dehydration		3.9	139	4.1	117.6	18648	0	2	No	18648	18654	177	0.484931	<=12 mos	Male		no		6		no	yes	0	1	0				Negative
122	2	House tap	No	No	Yes	No	Yes	2	5	No	Yes	Yes	2	No	10	No			Discharged	Some dehydration		8.2	145	5.4	136.6	18651	0	2	No	18651	18663	42	0.115068	<=12 mos	Male		no		12	House tap	no	yes	0	1	0				Unknown
123	9	House tap		Yes	No	No	Yes	2	4	No	No	Yes	10	Yes		No			Discharged	Severe dehydration		11.2	139.5	4.3	104.2	18652	0	2	No	18652	18658	295	0.808219	<=12 mos	Female		no		6	House tap									Negative
124	3	House tap	No	No	Yes	No	Yes	2		No	No	Yes	2	No	5	No			Discharged	Some dehydration		7.5	141.4	4	114.8	18653	0	2	No	18653	18660	159	0.435616	<=12 mos	Female		no		7	House tap	no	yes	0	1	0				Positive
125	6	Community tap	No	No	Yes	No						Yes	3	No		No			Discharged		165	18.6	121.4	3.1	106.6	18654	0	2	No	18654	18661	252	0.690411	<=12 mos	Female		no		7	Community tap									Negative
126	4	House tap	No	No	No	Yes	No					Yes	1	Yes	3	No			Discharged	Some dehydration		3.4	130.8	3.5	102.1	18654	0	2	No	18654	18657	703	1.92603	12mos to <=60 mos	Male		no		3	House tap									Negative
127	7	Community tap		No	No	Yes	Yes	1	3	No	No	Yes	2	No		No			Discharged	Some dehydration		11.3	131	5.1	95.1	18658	0	2	No	18658	18660	775	2.12329	12mos to <=60 mos	Male		no		2	Community tap									Negative
128	6	House tap	No			Yes	No					Yes	1	Yes	5	No			Discharged	Some dehydration		4	134.9	4.1	103.1	18660	0	2	No	18660	18662	1365	3.73973	12mos to <=60 mos	Male		no		2	House tap									Negative
130		House tap	Unknown	No	Yes	No	No					Yes	7	No		No			Died	Severe dehydration		8	140	4.3	113.8	18665	0	2	No	18665	18666	34	0.0931507	<=12 mos	Male		no		1	House tap	no	yes	0	1	0				Unknown
131	4	Community tap	No	No	Yes	Yes	Yes	1		No	No	Yes	4	No		No			Discharged	Severe dehydration		6.6	140.9	2.5	118.1	18665	0	2	No	18665	18672	373	1.02192	12mos to <=60 mos	Male		no		7	Community tap									Negative
132	7	House tap	No	No	Yes	No	No					Yes	2	No	4	No			Discharged	Severe dehydration		14.3	131	8.7	99.3	18666	0	2	No	18666	18681	41	0.112329	<=12 mos	Male		no		15	House tap	no	yes	0	1	0				Unknown
133	3	Community tap	No	No	No	Yes	Yes	2	9	No	No	Yes	2	Yes	10	No			Discharged	Some dehydration		6.2	135.1	4.8	105.9	18668	0	2	No	18668	18674	913	2.50137	12mos to <=60 mos	Female		no		6	Community tap									Negative
134	3	House tap	No	No	No	Yes	Yes	1	4	No	No	Yes	1	No	6	No			Discharged	Severe dehydration		7	140.3	4.4	104.7	18669	0	2	No	18668	18671	978	2.67945	12mos to <=60 mos	Male		no		3	House tap									Negative
136		House tap	No	No	Yes	Yes	Yes	5	1	No	No	Yes	5	No	10	No			Discharged	Severe dehydration		9.3	136.8	3.7	102.3	18672	0	2	No	18672	18676	294	0.805479	<=12 mos	Male		no		4	House tap									Unknown
137	3	House tap	Yes	No	Yes	No	Yes	2	5	No	No	Yes	2	Yes	10	No			Discharged	Severe dehydration		11.8	130.5	5.8	112.2	18670	0	2	No	18670	18678	71	0.194521	<=12 mos	Female		no		8	House tap	no	yes	0	1	0				Unknown
138	4	Community tap	Yes	No	Yes	No	Yes	1	0	No	No	Yes	3		10	Yes		No	Discharged	Some dehydration	164	17.7	117.5	5.1	91.9	18670	0	2	No	18670	18678	106	0.290411	<=12 mos			no		8	Community tap	no	yes	0	1	0	No		no	Negative
139	9	House tap	Yes	No	Yes	No	Yes	2	2	Yes	No	Yes	2	No	5	No			Discharged	Severe dehydration		7	138.2	4.5	113.9	18671	0	2	No	18671	18676	62	0.169863	<=12 mos	Male		no		5	House tap	no	yes	0	1	0				Unknown
140	3	House tap	No	No	No	Yes	Yes	1	0	No	No	Yes	3	No	2	No			Discharged	No dehydration		2.3	135.9	4.8	101.1	18672	0	2	No	18671	18673	712	1.95068	12mos to <=60 mos	Male		no		2	House tap									Negative
141	5	Community tap	Yes	No	Yes	Yes	Yes	4	0	No	No	Yes	4	No	7	No			Discharged	No dehydration		3.5	136.6	4.4	109.8	18672	0	2	No	18672	18676	260	0.712329	<=12 mos	Female		no		4	Community tap									Negative
142	5	House tap	No	No	Yes	Yes	Yes		6	No	No	Yes	5	Yes	4	No			Discharged	No dehydration		4.8	119.5	3.5	89.7	18673	0	2	No	18673	18678	230	0.630137	<=12 mos	Male		no		5	House tap									Negative
144	6	Community tap		No	Yes	No	Yes	4	3	No	No	Yes	4	No	2	Yes	Yes	No	Discharged	Severe dehydration		12.6	129.8	5.6	102.6	18673	0	2	No	18673	18678	24	0.0657534	<=12 mos	Male		no		5	Community tap	no	yes	0	1	0	No	Yes	no	Unknown
145	3	House tap	Yes	No	Yes	No	Yes	3	0	No	No	Yes	3	No	10	Yes		No	Discharged	Some dehydration		10.5	144.2	4	124.7	18674	0	2	No	18674	18678	156	0.427397	<=12 mos	Female		no		4	House tap	no	yes	0	1	0	No		no	Negative
146	9	Community tap	No	Yes	Yes	Yes	Yes	1	4	No	No	Yes	2	No	3	No			Discharged	Severe dehydration		3.8	128.2	2.9	112.1	18674	0	2	No	18674	18676	621	1.70137	12mos to <=60 mos	Male		no		2	Community tap									Negative
147	8	House tap	Yes	Yes	No	Yes	Yes	1	4	No	No	Yes	1	No	3	Yes	No	No	Discharged	Some dehydration		1.2	136.3	3.2	103.4	18677	0	2	No	18676	18682	323	0.884932	<=12 mos	Male		no		6	House tap						No	No	no	Negative
148	6	House tap	No	No	No	Yes	Yes	2	1	No	No	Yes	2	No	7	No			Discharged	Some dehydration		4.8	129.1	5.7	98.6	18678	0	2	No	18678	18680	531	1.45479	12mos to <=60 mos	Male		no		2	House tap									Positive
149	11	House tap	No	No	No	Yes	Yes	5	1	No	No	Yes	5	No	3	No			Discharged	Some dehydration		3.4	130.5	2.2	92.2	18678	0	2	No	18678	18687	1371	3.75616	12mos to <=60 mos	Male		no		9	House tap									Positive
150	4	Community tap	Yes	No	Yes	No	Yes	7	2	Yes	No	Yes	1	No	10	Yes	No	No	Discharged	Some dehydration		4.7	134.4	5.2	118.5	18677	0	2	No	18677	18684	51	0.139726	<=12 mos	Male		no		7	Community tap	no	yes	0	1	0	No	No	no	Unknown
152	17	House tap	No	No	No	Yes	Yes	1	5	Yes	No	Yes	1	No	5	No			Discharged	No dehydration		4.2	134.9	4.4	104.3	18681	0	2	No	18681	18683	582	1.59452	12mos to <=60 mos	Male		no		2	House tap									Negative
153	9	House tap	No	No	Yes	No	Yes	4	5	Unknown	Unknown	Yes	4	No	5	No			Discharged	Some dehydration		7.7	139.5	4.6	109.5	18679	0	2	No	18679	18684	167	0.457534	<=12 mos	Female		no		5	House tap	no	yes	0	1	0				Negative
154	5	House tap	Yes	No	Yes	No	Yes	3	4	No	No	Yes	6	Yes	4	No			Discharged	No dehydration		5.6	144.8	4.4	115	18680	0	2	No	18680	18686	144	0.394521	<=12 mos	Female		no		6	House tap	no	yes	0	1	0				Negative
155	8	House tap	No	No	No	Yes	Yes	2	3	No	No	Yes			2	No			Discharged			8.3	134.7	5	164.7	18684	0	2	No	18684	18686	830	2.27397	12mos to <=60 mos	Female		no		2	House tap									Negative
157	5	House tap	Yes	Yes	Yes	No	Yes	1	2	No	No	Yes	3	No	3	No			Discharged	Some dehydration		2.9	136.6	4	109.2	18688	0	2	No	18688	18693	85	0.232877	<=12 mos	Male		no		5	House tap	yes	yes	0	0	1				Unknown
158	6	Community tap	Yes	Yes	No	Yes	No					Yes	2	Yes	1	No			Discharged	No dehydration		1.4	132.4	4.8	108	18689	0	2	No	18689	18694	339	0.928767	<=12 mos	Female		no		5	Community tap									Negative
159	11	Community tap	No	No		Yes	Yes	5	2	No	No	Yes	3	No	4	No			Discharged	Some dehydration		3.4	126.4	3.9	95.5	18689	0	2	No	18689	18691	419	1.14795	12mos to <=60 mos	Female		no		2	Community tap									Unknown
161	7	Community tap	Yes	Yes	No	Yes	Yes	2	1	No	No	No				No			Discharged	No dehydration		2.4	132.3	4.7	100.4	18690	0	2	No	18689	18695	156	0.427397	<=12 mos	Male		no		6	Community tap	yes	no	1	0	0				Unknown
162		Community tap	Yes	No	Yes	No	Yes	4	1	No	No	Yes	4	No	3	No			Discharged	Some dehydration		5.3	137.4	5.3	113	18693	0	2	No	18693	18700	72	0.19726	<=12 mos	Male		no		7	Community tap	no	yes	0	1	0				Negative
163	6		No	No	No	Yes	Yes	1	3			Yes	1	No	2	No			Discharged	Some dehydration	32.6	8.7	137.5	4.8	97.3	18694	0	2	No	18694	18697	795	2.17808	12mos to <=60 mos	Male		no		3										Negative
166							Yes	1	4	Yes	No	No	1	No	2	No			Discharged	No dehydration	20.2	3.1	139.2	5.3	103.6	18695	0	2	No	18695	18701	397	1.08767	12mos to <=60 mos	Female		no		6										Negative
167	6	Community tap	Yes	No	No	Yes						Yes	2	Yes		No			Discharged	Some dehydration	19.8	2.8	132	4.9	101.7	18699	0	2	No	18699	18701	707	1.93699	12mos to <=60 mos	Male		no		2	Community tap									Unknown
168	6	House tap	No	No	No	Yes	Yes	3	0	No	No	Yes	3	No	1	No			Discharged	Some dehydration		1.3	132	4	100	18700	0	2	No	18699	18702	405	1.10959	12mos to <=60 mos	Male		no		3	House tap									Negative
169	6	Community tap	No	No	No	Yes	Yes	1	1	No	No	Yes	1	Yes	5	No			Discharged	Some dehydration	26.4	3.2	136.5	4.6	106.9	18697	0	2	No	18697	18702	741	2.03014	12mos to <=60 mos	Male		no		5	Community tap									Negative
170	3	House tap	No	No	No	Yes	No					Yes	2	No	1	No			Discharged	Some dehydration	34	3.8	138.8	6.1	111.6	18699	0	2	No	18699	18701	208	0.569863	<=12 mos	Male		no		2	House tap									Unknown
171	10	Community tap	No	No	No	Yes	Yes	1	10	Yes	No	Yes	1	No	10	No			Discharged	Severe dehydration	65.6	8.4	140.1	4.7	100.7	18697	0	2	No	18697	18701	525	1.43836	12mos to <=60 mos	Male		no		4	Community tap									Negative
172	4	Community tap	No	No	No	Yes	Yes	3	0	No	No	Yes	7	No	4	No			Discharged	Some dehydration	24.8	1.5	134.1	3	102.1	18701	0	2	No	18701	18709	1412	3.86849	12mos to <=60 mos	Female		no		8	Community tap									Negative
173	2	House tap	Yes	No	Yes	No	Yes	2	5	Yes	No	Yes	2	No	5	No			Discharged	Some dehydration	20.9	3	137.2	4.3	112	18703	0	2	No	18703	18707	18	0.0493151	<=12 mos	Male		no		4	House tap	no	yes	0	1	0				Unknown
174		House tap	Yes	No	Yes	Yes	Yes	1		No	No	Yes	1	No	5	No			Discharged	Some dehydration	27	5	138	3.8	107	18705	0	2		18705	18707	284	0.778082	<=12 mos	Male		no		2	House tap									Negative
175	4	Community tap	Yes	No	Yes	Yes	Yes	3	2	No	No	Yes	3	No	3	No			Discharged		35.3	7.8	135.9	4.2	107.5	18706	0	2	No	18706	18709	187	0.512329	<=12 mos	Female		no		3	Community tap									Negative
176	7	Community tap	No	No	Yes	Yes	Yes	4		No	No	Yes	7	No		No			Discharged	No dehydration	27.6		135.1	4		18702	0	2	No	18702	18722	278	0.761644	<=12 mos	Male		no		20	Community tap									Positive
177	15	House tap	No	Yes	Yes	Yes	Yes	4		No	No	Yes	4	No	3	No			Discharged	Severe dehydration	32.2	2.2	129.4	2.6	88.8	18705	0	2	No	18705	18718	535	1.46575	12mos to <=60 mos	Male		no		13	House tap									Unknown
178	19	House tap	No	Yes	No	Yes	No					Yes	2	No	3	No			Discharged	No dehydration	22.4	3.1	131.1	3.1	98.95	18709	0	2	No	18709	18713	1028	2.81644	12mos to <=60 mos	Male		no		4	House tap									Negative
179	5	House tap	No	No	Yes	No	No					Yes	3	No	4	No			Discharged	Some dehydration	25.4	1.1	139.2	4.4	106.4	18710	0	2	No	18710	18714	498	1.36438	12mos to <=60 mos	Male		no		4	House tap									Negative
180	8	Community tap	No	No	Yes	Yes	No					Yes	8	Yes	8	No			Discharged	No dehydration	18	1.5	131	4.9	103	18711	0	2	No	18711	18715	184	0.50411	<=12 mos	Male		no		4	Community tap									Negative
183	6	House tap		Yes	No	No	Yes	1	2	No	No	Yes	1	No	3	No			Died		85.8	4.2	130.1	3.6	116.1	18716	0	2		18716	18718	155	0.424658	<=12 mos			no		2	House tap	yes	no	1	0	0				Unknown
184	6	Community tap	No	No	No	Yes	Yes	1	5	Unknown	Unknown	Yes	1	No	4	No			Discharged	Some dehydration	30.2	5.9	140.8	4.4	106.1	18715	0	2	No	18715	18721	858	2.35068	12mos to <=60 mos	Male		no		6	Community tap									Unknown
185	6	Community tap		No	No	Yes	Yes	1	5	No	No	Yes	1	No	3	No			Discharged	No dehydration	70.9	4.2	138.3	4.1	102.7	18715	0	2	No	18715	18721	858	2.35068	12mos to <=60 mos	Male		no		6	Community tap									Unknown
187	5	House tap	No	No	No	Yes	Yes	1	1	No	No	Yes	2	Yes	10	No			Discharged	Some dehydration	38.1	3.3	129.1	3.7	97.1	18717	0	2	No	18716	18720	1093	2.99452	12mos to <=60 mos	Male		no		4	House tap									Negative
188	2		Yes	No	Yes	No	Yes	4	2	No	No	Yes	4	No	10	Yes	Yes	Yes	Discharged	Severe dehydration	45.6	2	123.2	1.8	96.4	18719	0	2	No	18719	18723	62	0.169863	<=12 mos	Male		no		4		no	yes	0	1	0	Yes	Yes	yes	Negative
189	4	House tap	No	Yes	No	Yes	No					Yes	7	No	6	No			Discharged	No dehydration	28.1	1.9	137.8	4.1	108.7	18719	0	2	No	18719	18723	362	0.991781	<=12 mos	Male		no		4	House tap									Negative
190	5	House tap	No	Yes	No		Yes	3	3	No	No	Yes	3	No	5	No			Discharged	No dehydration	27.7	4.8	136.4	4.6	110.6	18720	0	2	No	18720	18724	327	0.89589	<=12 mos	Female		no		4	House tap									Negative
191	9	House tap	Yes	No	No	No	Yes	4	4	No	No	Yes	4	No	7	No			Discharged	Some dehydration	40.7	1.2	134.4	2.5	115.2	18721	0	2	No	18721	18730	467	1.27945	12mos to <=60 mos	Male		no		9	House tap									Negative
193	5	House tap	Yes	No	Yes	No	No					Yes	7	No		No			Discharged	Some dehydration	64.2	19	134.6	5.4	113.5	18721	0	2	No	18721	18728	84	0.230137	<=12 mos	Male		no		7	House tap	no	yes	0	1	0				Unknown
194	5	Community tap	No	No	No	Yes	Yes	1	10	No	No	Yes	1	No	10	No			Discharged	No dehydration	18	4.6	138.6	4.1	109.2	18724	0	2	No	18723	18725	556	1.52329	12mos to <=60 mos	Male		no		2	Community tap									Negative
195	3	Community tap	Yes	No	Yes	Yes	Yes	4	7	No	No	Yes	4	No	5	Yes		Yes	Discharged	Some dehydration	38	6.4	134.7	3.7	112.7	18726	0	2	No	18726					Male		no			Community tap						Yes		yes	Negative
196	4	Community tap	No	No	No	Yes	No					Yes	1	No	2	No			Discharged	Severe dehydration	18	5.1	128.1	4.3	101	18737	0	2	No	18737	18743	26	0.0712329	<=12 mos	Female		no		6	Community tap	no	no	0	0					Unknown
197	5		No	Yes	Yes	Yes	No					Yes	3	No	4	Yes	No	No	Discharged	Some dehydration	18	1.3	127.1	4.1	94.3	18739	0	2	No	18738	18744	135	0.369863	<=12 mos	Female		no		6		yes	yes	0	0	1	No	No	no	Negative
202	4	Community tap	Yes	No	Yes	No	Yes	2		No	No	Yes	2	No	3	No			Discharged	Severe dehydration	42.4	9.6	133.3	4	112.8	18747	0	2	No	18747	18752	37	0.10137	<=12 mos	Female		no		5	Community tap	no	yes	0	1	0				Unknown
203			Unknown	No	Yes	No	No					Yes	7	No	3	Yes	No	Yes	Died	Some dehydration	76.7		153.7	4.1	137.1	18747	1	2	No	18747	18750	143	0.391781	<=12 mos	Male		no		3		no	yes	0	1	0	Yes	No	yes	Negative
205	5	Community tap	No	No	Yes	No	No					Yes	2	No	3	Yes	No	Yes	Discharged	No dehydration	18	3.8	133.9	4.5		18753	0	2	No	18753	18756	72	0.19726	<=12 mos	Male		no		3	Community tap	no	yes	0	1	0	Yes	No	yes	Negative
206		Community tap	No	No	No	Yes	No					Yes	2	Yes	6	No			Discharged	No dehydration	35	3.5	127	4	94	18759	0	2	No	18759	18764	972	2.66301	12mos to <=60 mos	Male		no		5	Community tap									Unknown
208	6	Community tap	Yes	Yes	No	No	Yes	1	2	No	No	Yes	1	Yes	3	No			Discharged	No dehydration	18	2	129.85	4.8	99	18770	0	2	No	18770	18771	472	1.29315	12mos to <=60 mos	Female		no		1	Community tap									Negative
210	6	House tap	No	No	No	Yes	Yes	3	2		Yes	Yes	2	No	1	No			Discharged	No dehydration	28.43	8.8	129.83	4.6	100.97	18784	0	2	No	18784	18785	426	1.16712	12mos to <=60 mos	Female		no		1	House tap									Negative
211	3	Community tap	Yes	No	Yes	No	Yes	2	2	No	No	Yes	4	Yes	3	No			Discharged	Some dehydration	52	7.6	147.74	4.3	115.04	18784	1	2	No	18784	18791	222	0.608219	<=12 mos	Male		no		7	Community tap									Positive
212	5	House tap	No	No	Yes	No	Yes	5	4	No	No	Yes	5	No	5	No			Discharged	No dehydration	19.27	2.3	135.08	7.5	108.01	18791	0	2	No	18791	18793	103	0.282192	<=12 mos	Female		no		2	House tap	no	yes	0	1	0				Unknown
213	7	Community tap	No	No	Yes	No	Yes	3	3	No	No	Yes	1	No	5	Yes	No	Yes	Discharged	Severe dehydration	49.97	14.7	150.47	4.6	125.72	18790	1	2	No	18790	18794	107	0.293151	<=12 mos	Male		no		4	Community tap	no	yes	0	1	0	Yes	No	yes	Negative
214	14	House tap	No	No	Yes	Yes	Yes	1	4	Yes	No	Yes	1	No	3	No			RHT	Some dehydration	22.62	8.5	127.71	3.9	100.38	18791	0	2	No	18791	18793	194	0.531507	<=12 mos	Male		no		2	House tap									Unknown
215	3	House tap	Yes	Yes	No	Yes	Yes	4	5	No	No	Yes	4	No	3	No			Discharged	Severe dehydration	40	2.4	152	3.3	121.9	18792	1	2	No	18792	18794	159	0.435616	<=12 mos	Male		no		2	House tap	yes	no	1	0	0				Unknown
216	8	House tap	Yes	Yes	No	Yes	Yes	3	1	No	No	Yes	3	No	1	No			Discharged	Some dehydration	37	11.8	141	3.7	114	18797	0	2	No	18797	18800				Female		no		3	House tap									Negative
217	3	House tap	Yes	No	Yes	Yes	No					Yes	2	No	4	No			Discharged	No dehydration	60	2.8	138	3.5	103	18798	0	2	No	18798	18802	559	1.53151	12mos to <=60 mos	Female		no		4	House tap									Negative
218	5	House tap	No	Yes	No	No	Yes	2	4	Yes	No	Yes	1	No	2	No			Discharged	No dehydration	24	4	142	4	108.8	18799	0	2	No	18798	18800	181	0.49589	<=12 mos	Female		no		2	House tap	yes	no	1	0	0				Unknown
219	4	House tap	Yes	Yes	Yes	No	No					Yes	1	No	10	No			Discharged	No dehydration	20	2.7	142	5.5	107.5	18799	0	2	No	18799	18802	80	0.219178	<=12 mos	Female		no		3	House tap	yes	yes	0	0	1				Unknown
221	4	House tap	No	Yes	Yes	Yes	Yes	2	3	No	No	Yes	4	No	5	No			Discharged	Some dehydration	30	6.5	142	5.1	110	18801	0	2	No	18801	18805	399	1.09315	12mos to <=60 mos	Male		no		4	House tap
223	6	House tap	No	No	Yes	Yes	Yes	1	10	No	No	Yes	1	No	7	No			Discharged	Some dehydration	24	7.7	141	3.6	113	18804	0	2	No	18804	18813	345	0.945205	<=12 mos	Male		no		9	House tap									Unknown
225	4	Community tap	No	No	No	Yes	Yes	2	1	No	No	Yes	2	No	1	No			Discharged	Some dehydration	40	5.3	128	3.1	110	18804	0	2	No	18804	18805	941	2.57808	12mos to <=60 mos	Female		no		1	Community tap									Negative
226	2	Community tap	No	No	No	Yes	Yes	1	3	No	No	Yes	1	No	10	No			Discharged	No dehydration	24	5.3	140	3.6	103	18805	0	2	No	18805	18806	1409	3.86027	12mos to <=60 mos	Male		no		1	Community tap									Unknown
227	5	Community tap	No	No	No	Yes	Yes	4	5	No	No	Yes	4	Yes	15	No			Discharged	Some dehydration	27	6.4	130	5.6	102	18805	0	2	No	18805	18812	548	1.50137	12mos to <=60 mos	Female		no		7	Community tap									Unknown
229	5	House tap	No	Yes	No	Yes	Yes	1	10	Yes	No	No				No			Discharged	Some dehydration	25	5.07	138	5	107	18806	0	2	No	18806	18810	413	1.13151	12mos to <=60 mos	Male		no		4	House tap									Unknown
230	5	House tap	Yes	No	Yes	Yes	Yes	3	5	No	No	Yes	2	No	4	No			Discharged	No dehydration	38	8.01	146	4.72	116	18806	1	2	No	18806	18810	321	0.879452	<=12 mos	Male		no		4	House tap									Negative
232	3	Community tap	Yes	No	Yes	Yes	Yes	3	4	No	No	Yes	1	No	10	Yes	Unk	No	Discharged	No dehydration	28	6.1	138	4.7	115	18808	0	2	No	18808	18809	185	0.506849	<=12 mos	Female		no		1	Community tap						No	Unk	yes	Unknown
234	5	House tap	Yes	No	Yes	Yes	Yes	1	0	Unknown	Unknown	Yes	6	No	12	No			Discharged	No dehydration	24	3.8	142	5.3	117	18811	0	2	No	18811	18813	195	0.534247	<=12 mos	Male		no		2	House tap									Negative
236	4	House tap	No	Yes	No	No	Yes	2	10	No	No	Yes	2	No	6	No			Discharged	No dehydration		2.3	137	5.5	109	18808	0	2	No	18808	18815	37	0.10137	<=12 mos	Female		no		7	House tap	yes	no	1	0	0				Negative
238	3	House tap	Yes	Yes	No	No	Yes	2	5	No	No	Yes	2	No	5	No			Discharged	Some dehydration	63	14	154	4.6	127	18810	1	2	No	18810	18814	289	0.791781	<=12 mos	Male		no		4	House tap									Unknown
239	5	House tap	Yes	No	Yes	Yes	Yes	1	6	No	No	Yes	1	No	3	No			Discharged	No dehydration	23	2.8	136	3.6	108	18812	0	2	No	18811	18812	543	1.48767	12mos to <=60 mos	Female		no		1	House tap									Unknown
240	10	House tap	Yes	No	Yes	No	Yes	2	2	No	No	Yes	3	No	5	No			Discharged	Some dehydration	41	8.9	151	4.4	131	18693	1	2	No	18693					Female		no			House tap									Negative
243	5	Community tap	No	Yes	No	Yes	Yes	2	5	No	No	Yes	2	No	6	No			Discharged	Some dehydration		3.1	135	3.5	108	18812	0	2	No	18812	18814	526	1.4411	12mos to <=60 mos	Female		no		2	Community tap									Unknown
244	4	House tap	No	No	No	Yes	Yes	2	5	No	No	Yes	2	No	5	No			Discharged	Some dehydration	31	5	130	3.8	91	18812	0	2	No	18812	18814	649	1.77808	12mos to <=60 mos	Female		no		2	House tap									Negative
245	3	House tap	Yes	No	Yes	Yes	Yes	1		Unknown	No	Yes	1	No		No			Discharged	Some dehydration	47	11.7	141	4.3	105	18812	0	2	No	18812	18816	511	1.4	12mos to <=60 mos	Male		no		4	House tap									Negative
248	5	House tap	No	No	Yes	Yes	Yes	5	2	No	No	Yes	5	No	6	No			Discharged	Some dehydration	29	5.9	141	4.6	110	18814	0	2	No	18814	18816	304	0.832877	<=12 mos	Female		no		2	House tap									Negative
249	6	House tap	Yes	No	Yes	No	Yes	1	2	No	No	Yes	2	No	5	No			Discharged	Some dehydration	26	7.7	141	4	114	18815	0	2	No	18815	18820	116	0.317808	<=12 mos	Male		no		5	House tap	no	yes	0	1	0				Negative
250	3	House tap	Yes	Yes	Yes	Yes	Yes	2	5	No	No	Yes	2	No	5	No			Died	Some dehydration	75	12.1	141	2.7	121	18815	0	2	No	18815	18818	331	0.906849	<=12 mos	Male		no		3	House tap									Unknown
251	3	House tap	Yes	No	Yes	Yes	Yes	3	4	No	No	Yes	3	No	6	No			Discharged		26	9	139	4.9	111	18814	0	2		18814	18818	231	0.632877	<=12 mos	Female		no		4	House tap									Negative
252	5	House tap	Yes	Yes	No	Yes	Yes	2	6	Yes	No	Yes	2	No	6	No			Discharged	Some dehydration	50	8	149	4.1	120	18814	1	2	No	18814	18821	421	1.15342	12mos to <=60 mos	Female		no		7	House tap									Negative
253	6	Community tap	No	No	No	Yes	Yes	2	3	No	No	Yes	2	No	5	No			Discharged	Some dehydration	38	10.9	135	3.9	101	18815	0	2	No	18815	18817	587	1.60822	12mos to <=60 mos	Male		no		2	Community tap									Negative
254	3	House tap	Yes	No	Yes	Yes	Yes	2	5	No	No	Yes	2	No	5	No			Discharged	Some dehydration	79	14.7	149	5.1	123	18815	1	2	No	18815	18822	255	0.69863	<=12 mos	Female		no		7	House tap									Negative
256	5	House tap	Unknown	No	No	Yes	Yes	2	10	No	No	Yes	2	No	10	No			Discharged	Some dehydration	43	7.4	143	4.8	119	18815	0	2	No	18815	18819	511	1.4	12mos to <=60 mos	Male		no		4	House tap									Unknown
257	7	House tap	No	No	Yes	Yes	Yes	6	7	No	No	Yes	6	Unknown	8	No			RHT	Some dehydration	23	3.1	133	4.6	108	18816	0	2	Unknown	18816	18817	423	1.1589	12mos to <=60 mos	Male		no		1	House tap									Unknown
258	23	House tap	No	No	Yes	Yes	No			Unknown	Unknown	Yes	1	No		No			Discharged	Some dehydration	27	8.4	146	4.7	119	18814	1	2	No	18814	18819	279	0.764384	<=12 mos	Male		no		5	House tap									Unknown
259	5	House tap	Yes	No	Yes	No	Yes	3	1	No	No	Yes	5	No	1	No			Discharged	Some dehydration	23	4.7	136	4.7	104	18815	0	2	No	18815	18819	321	0.879452	<=12 mos	Male		no		4	House tap									Unknown
260	3	House tap	Yes	Yes	Yes	Yes	Yes	3	10	No	No	Yes	3	No	7	No			Discharged	Some dehydration		7.3	140	4.6	112	18815	0	2	No	18815	18819	305	0.835616	<=12 mos	Male		no		4	House tap									Negative
261	4	House tap	No	No	No	Yes	Yes	1	5	No	No	Yes	1	No	5	No			Discharged	Some dehydration	71	13.6	129	4.8	97	18817	0	2	Unknown	18817	18822	513	1.40548	12mos to <=60 mos	Male		no		5	House tap									Negative
262	3	House tap	Yes	No	Yes	Yes	Yes	1	3	No	No	Yes	1	No	2	No			Discharged	Some dehydration	27	9.4	132	4.4	107	18818	0	2	No	18818	18821	582	1.59452	12mos to <=60 mos	Male		no		3	House tap									Negative
263	11	House tap	Yes	No	Yes	Yes	Yes	2	4	No	No	Yes	2	No	2	No			Discharged	No dehydration		5	135	4	107	18818	0	2	No	18818	18820	330	0.90411	<=12 mos	Female		no		2	House tap									Unknown
264	3	House tap	No	No	Yes	Yes	Yes	1	5	No	No	Yes	1	No		No			Discharged	Some dehydration	22	7.1	125	3.3	96	18817	0	2	No	18817	18819	307	0.841096	<=12 mos	Male		no		2	House tap									Negative
265	4	House tap	No	No	No	Yes	Yes	4	0	No	No	Yes	6	No	8	No			Discharged	No dehydration	31	5.5	147	4.9	131	18819	1	2	No	18819	18821	376	1.03014	12mos to <=60 mos	Male		no		2	House tap									Unknown
1001	35	House tap	No	No	No	Yes	Yes	2	1	No	No	Yes	14	No	1	Yes	No	Yes		Some dehydration	18	1.6	135.8	2.84		18714	0	1		18714		694	1.90137	12mos to <=60 mos	Female	no	yes	yes		House tap						Yes	No	yes	Negative
1002			Yes	No	Yes	No	Yes	2	1	No	No	Yes	3	No	6	No			Discharged	No dehydration	94	25.3	139.6	4.9		18710	0	1		18710	18721	132	0.361644	<=12 mos	Male		no		11		no	yes	0	1	0				Negative
1003	6	House tap	No	Yes	No	Yes	Yes	3	1	No	No	Yes	3	No	4	Yes	Yes	Yes	Discharged	Some dehydration	188	20.7	156.6	3.1		18708	1	1		18707	18721	378	1.03562	12mos to <=60 mos	Male	no	no	no	14	House tap						Yes	Yes	yes	Negative
1012		House tap	Yes	No	Yes	Yes	Yes	2	3	Yes	No	Yes	5	Yes	6	No			Discharged	Some dehydration	26	3.74	134.7	5.96		18875	0	1		18757	18761	229	0.627397	<=12 mos	Female	no	no	no	4	House tap									Negative
1013	4	House tap	No	No	Yes	Yes	No					Yes	14	No	6	No			Discharged	No dehydration	25	4.29	129.3	4.25		18936	0	1		18758	18765	53	0.145205	<=12 mos	Male	no	no	no	7	House tap	no	yes	0	1	0				Negative
1014	10	Community tap	No	No	No	Yes	No					Yes	3	No	3	Yes	No	Yes	Discharged	Severe dehydration	27	1.62	127.2	2.8		18763	0	1		18763	18765				Male	no	no	no	2	Community tap						Yes	No	yes	Negative
1015	5	House tap	Yes	No	No	Yes	No					Yes	3	No	3	No			Discharged	No dehydration	20	2.29	120.1	3.64		18763	0	1		18763	18766	1441	3.94795	12mos to <=60 mos	Female	no	no	no	3	House tap									Negative
1016	13	Community tap	Yes	No	Yes	No	No					Yes	7	No	3	Yes	No	Yes	Discharged	Some dehydration	25	7.67	137.3	4.79		18761	0	1		18761	18774	55	0.150685	<=12 mos	Female	no	no	no	13	Community tap	no	yes	0	1	0	Yes	No	yes	Positive
1018	7	House tap	Yes	No	Yes	No	No					Yes	7	No	5	Yes	Yes	Yes	Died	No dehydration	3.7		131.6	4.6		18769	0	1		18769	18771	52	0.142466	<=12 mos	Female	no	no	no	2	House tap	no	yes	0	1	0	Yes	Yes	yes	Unknown
1019	9	House tap	No	No	Yes	Yes	No					Yes	2	Yes	3	Yes	Yes	No	Discharged	No dehydration	18	1.61	133.5	4.76		18766	0	1		18766	18770	674	1.84658	12mos to <=60 mos	Male		no		4	House tap						No	Yes	no	Negative
1021	4	House tap	No	No	No	Yes	Yes	2	3	No	No	Yes	2	No	2	No			Discharged	No dehydration	27	4.31	127.3	4.58		18771	0	1		18771	18774	1789	4.90137	12mos to <=60 mos	Male	no	no	no	3	House tap									Positive
1022	5	House tap	Yes	Yes	No	Yes	Yes	1	6	No	No	Yes	1	No	5	No			Discharged	Some dehydration	25	1.54	140.2	3.7		18772	0	1		18772	18772				Male	no	no	no	0	House tap									Negative
1023	4	Community tap	Unknown	Yes	Yes	Yes	Yes	4		Yes	No	Yes	1	Yes	1	Yes	No	No	Discharged	Some dehydration		23.65	129	6.58		18769	0	1		18769	18785	231	0.632877	<=12 mos	Male	no	no	no	16	Community tap						No	No	no	Negative
1025	3	Community tap	Yes	No	Yes	Yes	Yes	1	2	No	No	Yes	10	No	5	No			Discharged	Some dehydration	18	3.7	132.8	4.33		18773	0	1		18773	18777	190	0.520548	<=12 mos	Male	no	no	no	4	Community tap									Positive
1026	4	Community tap	Yes	No	Yes	No	Yes	5	3	No	Yes	Yes	5	Yes	2	Yes	Yes	No	Died		69	15.08	140.7	3.72		18779	0	1		18779	18784	149	0.408219	<=12 mos	Female	no	no	no	5	Community tap	no	yes	0	1	0	No	Yes	no	Unknown
1027	7	House tap	Unknown	Yes	No	No	Yes	15	1	No	No	Yes	15	No	1	No			Died	Some dehydration	266	30.81	102	7.76	76	18781	0	1		18780	18783	150	0.410959	<=12 mos	Male	no	no	no	3	House tap	yes	no	1	0	0				Negative
1028		House tap	Yes	Yes	No	Yes	Yes	4	3	No	No	Yes	4	Yes	2	No			Discharged	No dehydration	21	3.74	135	4.9	112	18783	0	1		18784	18794	347	0.950685	<=12 mos	Male	no	no	no	10	House tap									Negative
1030	5	House tap	Yes	No	Yes	Yes	Yes	7	3	No	No	Yes	7	No		No			Discharged	Some dehydration	131	18.23	135	3.81	119	18782	0	1		18782	18786	186	0.509589	<=12 mos	Female	yes	no	yes	4	House tap									Positive
1031	3	House tap	Yes	No	Yes	No	Yes	14	0	No	No	Yes	3	No	4	Yes	Yes	No	Discharged	Some dehydration		15.76	134	5.38		18784	0	1		18783	18791	85	0.232877	<=12 mos	Female	no	no	no	8	House tap	no	yes	0	1	0	No	Yes	no	Negative
1032	8	Community tap	Yes	No	No	Yes	Yes	3	2	No	No	Yes	3	No		No			Discharged	No dehydration	12	3.75	136	4.93	108	18786	0	1		18786	18788	82	0.224658	<=12 mos	Female	no	no	no	2	Community tap	no	no	0	0					Unknown
1033	5	House tap	Yes	Yes	Yes	Yes	Yes	6	4	No	No	Yes	7	No	8	No			Discharged	Severe dehydration	18	1.88	133	3.65	108	18787	0	1		18787	18795	304	0.832877	<=12 mos	Male	no	no	no	8	House tap									Negative
1034	9	House tap	Yes	No	No	Yes	Yes	3	2	No	No	Yes	4	No	5	Yes	Yes	Yes	Discharged	Some dehydration	122	22.4	142	5.29	121.5	18790	0	1		18790	18797	322	0.882192	<=12 mos	Male	no	no	no	7	House tap						Yes	Yes	yes	Negative
1035	18	House tap	Yes	Yes	No	No	No					Yes	3	No	4	No			Discharged	No dehydration	21	3.2	127	4.63	101.1	18793	0	1		18792	18793	137	0.375342	<=12 mos	Female	no	no	no	1	House tap	yes	no	1	0	0				Negative
1036	11	House tap	Yes	No	Yes	No	Yes	7	1	No	No	Yes	7	No	4	Yes	No	Yes	Discharged	Severe dehydration	47	10.33	143	4.28	129	18764	0	1		18764					Male	no	no	no		House tap						Yes	No	yes	Unknown
1037	9	House tap	Yes	No	No	Yes	Yes	2	6	No	No	Yes	3	No	3	No			Discharged	Some dehydration	20	5.48	135	4.15	107	18799	0	1		18799	18800				Female	no	no	no	1	House tap									Negative
1038		Community tap	Yes	No	No	Yes	Yes	1	2	No	No	Yes	9	No	2	Yes	Yes	Yes	Died	Some dehydration	34	1.27	136	1.93	111	18799	0	1		18799	18801	391	1.07123	12mos to <=60 mos	Male	yes	no	yes	2	Community tap						Yes	Yes	yes	Negative
1040	12	House tap	No	No	Yes	Yes	No					Yes	2	No	1	No			Discharged	Severe dehydration	21	2.7	140	4.02	105.6	18801	0	1		18801	18805	326	0.893151	<=12 mos	Male	no	no	no	4	House tap									Negative
1041	4	House tap	No	No	No	Yes	No					Yes	4	No	0	No			Discharged	Some dehydration	30	2.85	133	3.46	102	18804	0	1		18804	18805	687	1.88219	12mos to <=60 mos	Male	no	no	no	1	House tap									Negative
1042	5	House tap	No	No	No	Yes	No					Yes	20	No	5	No			Died	Some dehydration	15	5.1	152	3.5	123	18806	1	1		18806	18806	841	2.30411	12mos to <=60 mos	Male	no	no	no	0	House tap									Negative
1043	7	House tap	No	No	No	Yes	No					Yes	2	Yes	6	No			Discharged	Some dehydration	53	6.86	132	3.52	92	18806	0	1		18806	18808	1077	2.95069	12mos to <=60 mos	Male	no	no	no	2	House tap									Negative
1044	7	House tap	No	Yes	No	Yes	No					Yes	10	No	3	No			Discharged	No dehydration	20	1.3	140	2.73	106	18808	0	1		18808	18814	381	1.04384	12mos to <=60 mos	Male	no	no	no	6	House tap									Negative
1045	5	House tap	Yes	No	Yes	Yes	Yes	4	3	No	No	Yes	3	No	4	No			Discharged	No dehydration	92	17.17	160	4.53	134	18812	1	1		18811	18814				Male	no	no	no	3	House tap									Negative
1046	6	House tap	No	No	Yes	Yes	Yes	3	8	No	No	Yes	2	No	8	No			Discharged	Some dehydration	23	4.66	142	4.63	118	18809	0	1		18809	18822	318	0.871233	<=12 mos	Male	no	no	no	13	House tap									Declined
1047	3	House tap	Yes	No	Yes	No	Yes	1	2	No	No	Yes	2	No	5	Yes	No	No	Died	Some dehydration	317	33.91	172	5.01	148	18813	1	1		18812	18813	136	0.372603	<=12 mos	Female	no	no	no	1	House tap	no	yes	0	1	0	No	No	no	Negative
1048	5	House tap	No	No	No	Yes	Yes	7	5	No	No	Yes	7	No	3	No			Discharged	Some dehydration		1.43	134	2.94	104	18812	0	1		18812	18819				Female	no	no	no	7	House tap									Positive
1050	2	Community tap	Yes	Yes	No	Yes	Yes	3	15	No	No	Yes	2	No	6	No			Discharged	Some dehydration	23	2.71	139	5.44	110	18818	0	1		18818	18821	255	0.69863	<=12 mos	Male	no	no	no	3	Community tap									Negative
1051	5	House tap	Yes	No	Yes	Yes	Yes	4	5	No	No	Yes	4	No	5	No			Discharged	Some dehydration		7.94	139	4.41	118	18817	0	1		18817	18819	294	0.805479	<=12 mos	Male	no	no	no	2	House tap									Negative
1052	7	Community tap	Yes	No	Yes	Yes	No					Yes		Yes	7	Yes	No	Yes	Discharged	Some dehydration	33	5.12	129	3.9	98	18820	0	1		18820	18830	436	1.19452	12mos to <=60 mos	Male	no	no	no	10	Community tap						Yes	No	yes	Negative
1053	3	House tap	No	Yes	No	No	Yes	1	3	No	No	Yes	2	No	2	No			Discharged	Some dehydration	76	22.28	156	3.79	124	18820	1	1		18820	18822	225	0.616438	<=12 mos	Female	no	no	no	2	House tap									Negative
1054	6	House tap	Yes	Yes	Yes	Yes	Yes	4	1	No	No	Yes	3	No	3	No			Discharged	Severe dehydration	43	1.81	134	6.77	103	18822	0	1		18821	18823	238	0.652055	<=12 mos	Male		no		2	House tap									Negative
1055	14	House tap	Yes	No	Yes	No	Yes	2	2	No	No	Yes	7	Yes	0	No			Discharged	Some dehydration	39	8.64	149	4.13	126	18821	1	1		18821	18833	147	0.40274	<=12 mos	Female	no	no	no	12	House tap	no	yes	0	1	0				Negative
1057	3	House tap		Yes	No	Yes	Yes	3		No	No	Yes	2	No		No			Discharged	Some dehydration	61	5.75	149	5.53	116	18823	1	1		18823	18824	757	2.07397	12mos to <=60 mos	Female	no	no	no	1	House tap									Negative
1059	4	House tap	No	No	No	Yes	No					Yes	3	Yes	5	No			Discharged	Some dehydration	76	9.1	127	4.36	96.1	18823	0	1		18823	18828	1666	4.56438	12mos to <=60 mos	Male	no	no	no	5	House tap									Declined
1063	7	House tap	No	No	No	Yes	Yes	4	1	No	No	Yes	2	No	2	No			Discharged		27	5.3	131	3.63	99.7	18829	0	1		18829	18855	4063	11.1315	60 mos+	Male	no	no	no	26	House tap									Positive
1064	4	House tap	No	Yes	No	Yes	Yes	5	4	No	No	Yes	4	No	3	No			Discharged	Some dehydration	29	5.41	140	4.2	107	18828	0	1		18828	18831	282	0.772603	<=12 mos	Male	no	no	no	3	House tap									Negative
1065	4	House tap	Yes	No	Yes	Yes	Yes	3	2	No	No	Yes	3	No	2	Yes	No	Yes	Discharged	Some dehydration	23	6.21	138	5.08	110	18829	0	1		18829	18833	182	0.49863	<=12 mos	Female	no	no	no	4	House tap	no	yes	0	1	0	Yes	No	yes	Negative
1066	4	House tap	Yes	No	Yes	Yes	Yes	3	2	No	No	Yes	3	No	7	No			Discharged	Severe dehydration	51	9.39	160	3.51	137	18830	1	1		18829	18832	177	0.484931	<=12 mos	Female	no	no	no	3	House tap	no	yes	0	1	0				Negative
1068	10	House tap	Yes	No	Yes	No	No					Yes	1	No	2	No			Discharged	Some dehydration	39	4.7	157	2.42	135.2	18833	1	1		18832	18837	364	0.99726	<=12 mos	Female	no	no	no	5	House tap									Declined
1069	10	House tap	Yes	No	Yes	No	No					Yes	1	No	2	No			Discharged		15	2.5	137	6.73	104	18832	0	1		18832	18837	47	0.128767	<=12 mos	Female	no	no	no	5	House tap	no	yes	0	1	0				Negative
1071	3	House tap	No	No	No	Yes	Yes	2	2	No	No	Yes	2	No	2	Yes	Yes	Yes	Discharged		22	3.86	134.2	4.96		18833	0	1		18833	18836	265	0.726027	<=12 mos	Male	no	no	no	3	House tap						Yes	Yes	yes	Negative
1072	6	House tap	No	Yes	Yes	Yes	Yes	2	5	No	No	Yes	2	No	5	No			Discharged	Some dehydration	20	6	140	4.2	108	18833	0	1		18833	18836	231	0.632877	<=12 mos	Female	no	no	no	3	House tap									Negative
1074	4	House tap	No	No	No	Yes	Yes	5	5	No	No	Yes	5	No	4	No			Discharged	Some dehydration	32	7.16	161.4	13.36		18835	1	1		18835	18837	337	0.923288	<=12 mos	Female	no	no	no	2	House tap									Negative
1076	6	House tap	No	Yes	No	Yes	Yes	1	7	No	No	Yes	1	No	7	No			Discharged	Some dehydration	25	4.01	136.1	4.7		18835	0	1		18834	18837	337	0.923288	<=12 mos	Female	no	no	no	3	House tap									Declined
1077	4	House tap	Yes	No	Yes	No	Yes	4	7	No	No	Yes	5	No	7	No			Discharged	Some dehydration	31	8.87	157	2.14	123	18836	1	1		18836	18839	338	0.926027	<=12 mos	Male	no	no	no	3	House tap									Negative
1079	7	House tap	Yes	No	Yes	No	Yes	3	2	No	No	Yes	3	No	3	Yes	No	Yes	Discharged	Some dehydration	36	4.47	148.9	5.01		18838	1	1		18837	18841	81	0.221918	<=12 mos	Male	no	no	no	4	House tap	no	yes	0	1	0	Yes	No	yes	Negative
1084	2	House tap	No	No	Yes	Yes	Yes	3	10	No	No	Yes	4	No	10	No			Discharged	Some dehydration	30	5.1	134	3.4	108	18840	0	1		18839	18841	446	1.22192	12mos to <=60 mos	Male	no	no	no	2	House tap									Negative
1088	14	Community tap	Yes	No	Yes	No	Yes	2	0	No	No	Yes	2	No	0	Yes	Yes	No	Discharged	Some dehydration	82	11.39	167	3.79	146	18842	1	1		18842	18849	158	0.432877	<=12 mos	Female	no	no	no	7	Community tap	no	yes	0	1	0	No	Yes	no	Unknown
1089	8	Community tap	No	Yes	No	Yes	Yes	2	2	No	No	Yes	1	No	6	No			Discharged	Some dehydration	47	6.34	147	4.09	125	18841	1	1		18841	18843	356	0.975342	<=12 mos	Male	no	no	no	2	Community tap									Negative
1091	4	House tap	Yes	No	No	Yes	Yes	2	2	No	No	Yes	2	No	5	No			Discharged	Some dehydration	73	18.7	155	4.57	135	18842	1	1		18842	18847	191	0.523288	<=12 mos	Female	no	no	no	5	House tap									Declined
1092	9	House tap	No	No	No	Yes	No					Yes	1	No	5	No			Discharged	Some dehydration	49	9.5	126	4.04	93.2	18843	0	1		18843	18851	1755	4.80822	12mos to <=60 mos	Female	no	no	no	8	House tap									Declined
1096	8	Community tap	Yes	Yes	No	Yes	Yes	2	3	No	No	Yes	2	No	3	Yes	Yes	Yes	Discharged	Some dehydration		9.1	136	2.98	105.2	18843	0	1		18843	18847	278	0.761644	<=12 mos	Female	no	no	no	4	Community tap						Yes	Yes	yes	Negative
1100	7	House tap	Yes	No	No	Yes	No					Yes	1	No	2	No			Discharged	Severe dehydration		8.2	122	3.88	97	18846	0	1		18846	18854	838	2.29589	12mos to <=60 mos	Female	no	no	no	8	House tap									Negative
1101	3	Community tap	Yes	No	No	Yes	Yes	3		No	No	Yes	3	No	10	No			Discharged	Severe dehydration	146	2.1	138	3.51	114.1	18844	0	1		18844	18848	293	0.80274	<=12 mos	Male	no	no	no	4	Community tap									Negative
1102		House tap	No	No	No	Yes	Yes	3	3	No	No	Yes	2	No	4	No			Discharged	Some dehydration	37	5.48	126	4.16	97	18846	0	1		18846	18847	650	1.78082	12mos to <=60 mos	Male	no	no	no	1	House tap									Negative
1104		House tap	No	No	No	Yes	Yes	1	10	Yes	No	Yes	1	No	10	Unk			Discharged	Some dehydration	41	8.96	137	5.25	111	18846	0	1		18846	18850	347	0.950685	<=12 mos	Male	no	no	no	4	House tap									Negative
1105	5	Community tap	Yes	No	Yes	Yes	Yes	1		No	No	Yes	1	No		Yes	Yes	Yes	Discharged	Severe dehydration	260	47.4	147	3.42	114.8	18844	1	1		18844	18848	188	0.515068	<=12 mos	Female	no	no	no	4	Community tap						Yes	Yes	yes	Unknown
1107	14	House tap	Yes	No	Yes	Yes	Yes	3	3	No	No	Yes	3	No	6	Yes	Yes	Yes	Discharged	Some dehydration	24		142	4.59	117	18847	0	1		18847	18848	192	0.526027	<=12 mos	Male	no	no	no	1	House tap						Yes	Yes	yes	Negative
1109	8	House tap	No	Yes	No	Yes	Yes	2	3	No	No	Yes	1	No	4	No			Discharged	Some dehydration	19		136	4	114	18849	0	1		18849	18849	495	1.35616	12mos to <=60 mos	Female	no	no	no	0	House tap									Negative
1111	14	Community tap	No	Yes	No	Yes	Yes	1	1	No	No	Yes	1	No	1	No			Discharged	No dehydration	23	2.76	130	4.11	101	18848	0	1		18848	18854	742	2.03288	12mos to <=60 mos	Female	no	no	no	6	Community tap									Negative
1114	6	House tap	Yes	No	Yes	Yes	Yes	4	1	No	No	Yes	1	No	3	Yes	Yes	No	dd	Some dehydration	50	10.13	150	4.2	130	18849	1	1		18849	18850	318	0.871233	<=12 mos	Female	no	no	no	1	House tap						No	Yes	no	Declined
1116	3	House tap	Yes	No	Yes	Yes	Yes	3	2	No	No	Yes	2	No	8	No			Died	Some dehydration	246		164	4.12	142	18850	1	1		18850	18850	201	0.550685	<=12 mos	Male	no	no	no	0	House tap									Negative
1118	7	Community tap	Yes	No	Yes	Yes	Yes	2	4	No	No	Yes	2	No	5	Yes	Yes	No	Discharged		35	6.42	5.65	136		18851	0	1		18850	18851	180	0.493151	<=12 mos	Male	no	no	no	1	Community tap	no	yes	0	1	0	No	Yes	no	Negative
1120	5	House tap	No	No	No	Yes	Yes	4	0	No	No	Yes	4	No	5	Unk			Discharged	Severe dehydration	87	20.63	146	3.55	129	18850	1	1		18850	18857	304	0.832877	<=12 mos	Male	no	no	no	7	House tap									Negative
1121	8	Community tap	Yes	No	No	Yes	Yes	2	2	No	No	Yes	3	No	10	No			Discharged	Severe dehydration	53		153	4.93	130	18852	1	1		18852	18854	268	0.734247	<=12 mos	Male	no	no	no	2	Community tap									Negative
1123	4	House tap	No	No	No	Yes	Yes	2		No	No	Yes	3	No		No			Discharged	Some dehydration	29		134	6.25	102	18852	0	1		18852	18854	719	1.96986	12mos to <=60 mos	Female	no	no	no	2	House tap									Negative
1125	6						Yes	1		No	No	Yes	1	No	3	No			Discharged	Some dehydration			140	3.78	121	18852	0	1		18852	18855	165	0.452055	<=12 mos	Male	no	no	no	3										Declined
1127	3	House tap	Yes	No	No	Yes	Yes	4	0	No	No	Yes	4	No		Yes	Yes	No	Discharged	Severe dehydration	43		144	3.37	131	18854	0	1		18854	18865	319	0.873973	<=12 mos	Female	no	no	no	11	House tap						No	Yes	no	Negative
1128	6	House tap	No	No	No	Yes	Yes	1		No	No	Yes	1	No		No			Discharged	Severe dehydration	27		141	4.1	109	18854	0	1		18854	18855	763	2.09041	12mos to <=60 mos	Male	no	no	no	1	House tap									Negative
1131	3	House tap	Yes	No	No	Yes	Yes	3	0	No	No	Yes	2	No	7	No			Discharged	Severe dehydration	77		150	4.88	125	18854	1	1		18854	18857	456	1.24932	12mos to <=60 mos	Female	no	no	no	3	House tap									Negative
1132	4	Community tap	No	No	No	Yes	Yes	3	3	No	No	Yes	5	No	4	No			Discharged	Some dehydration	23		128	3.23	97	18854	0	1		18854	18855	530	1.45205	12mos to <=60 mos	Male	no	no	no	1	Community tap									Negative
1134	6	House tap	Yes	No	Yes	Yes	Yes	3	0	No	No	Yes	3	No	5	No			Discharged	Some dehydration	30		142	4.75	123	18854	0	1		18854	18856	343	0.939726	<=12 mos	Male	no	no	no	2	House tap									Negative
1135	6	House tap	Yes	No	Yes	Yes	Yes	3	3	No	No	Yes	3	No	4	No			Discharged	Some dehydration	25		137	4.45	113	18854	0	1		18854	18856	343	0.939726	<=12 mos	Female	no	no	no	2	House tap									Negative
1136	3	House tap	Yes	No	No	Yes	Yes	2	4	No	No	Yes	2	No	4	No			Discharged	Some dehydration	26		133	4.83	102	18854	0	1		18854	18855	538	1.47397	12mos to <=60 mos	Male	no	no	no	1	House tap									Negative
1137	6	Community tap	Yes	No	Yes	Yes	Yes	2	1	No	No	Yes	2	No	8	No			Discharged	Severe dehydration	94		152	5.54	126	18855	1	1		18854	18858	191	0.523288	<=12 mos	Male	no	no	no	4	Community tap									Negative
1138	4	House tap	Yes	No	No	Yes	Yes	2	3	No	No	Yes	2	No	6	No			Discharged	Some dehydration	38		142	5.74	126	18855	0	1		18855	18858	260	0.712329	<=12 mos	Male	no	no	no	3	House tap									Negative
1140	20	Community tap	No	No	No	Yes	Yes	12	5	No	No	Yes	7	No	0	No			Discharged	Severe dehydration	39		121	3.44	84	18855	0	1		18855	18865	4087	11.1973	60 mos+	Male	no	no	no	10	Community tap									Negative
1142	3	Community tap	Yes	No	No	Yes	Yes	1	2	No	No	Yes	1	No	1	No			Discharged	Some dehydration	15		137	4.17	107	18856	0	1		18856	18857	500	1.36986	12mos to <=60 mos	Male		no		1	Community tap									Negative
1143	8	Community tap	No	No	No	Yes	Yes	5	2	No	No	Yes	5	No	4	Yes	No	Yes	Discharged	Severe dehydration	26		139	2.77	110	18855	0	1		18855	18861	381	1.04384	12mos to <=60 mos	Female	no	no	no	6	Community tap						Yes	No	yes	Negative
1144	5	Community tap	Yes	No	Yes	Yes	Yes	5	0	No	No	Yes	7	No	1	No			Discharged	Severe dehydration	43		143	2.47	127	18855	0	1		18855	18862	286	0.783562	<=12 mos	Female	no	no	no	7	Community tap									Positive
1145	13	House tap	No	No	No	Yes	No					Yes	1	No	5	No			Discharged	Severe dehydration	26		138	5.04	112	18855	0	1		18855	18857	325	0.890411	<=12 mos	Female	no	no	no	2	House tap									Negative
1146	2	Community tap	Yes	Yes	No	Yes	Yes	5	5	No	No	Yes	5	No	2	No			Discharged	Some dehydration	248		155	6.25	133	18856	1	1		18856	18863	147	0.40274	<=12 mos	Female	no	no	no	7	Community tap	yes	no	1	0	0				Negative
1148	8	House tap	Yes	Yes	No	Yes	Yes	4	1	No	No	Yes	3	No	4	No			Discharged	Severe dehydration	32		144	4.79	118	18856	0	1		18856	18857	298	0.816438	<=12 mos	Male	no	no	no	1	House tap									Negative
1150	12	Community tap	Yes	Yes	No	No	Yes	3	4	No	No	Yes	3	No	3	No			Discharged				143	4.61	120	18857	0	1		18857	18857	57	0.156164	<=12 mos	Male	no	no	no	0	Community tap	yes	no	1	0	0				Negative
1151	5						Yes	1	5	No	No	Yes	1	No	5	No			Discharged	Some dehydration			138	4.34	104	18857	0	1		18857	18858	399	1.09315	12mos to <=60 mos	Female	no	no	no	1										Negative
1153	5	Community tap	Yes	No	No	Yes	Yes	2	7	No	No	Yes	2	No		No			Discharged	Some dehydration	172	20.4	159.8	5.1		18859	1	1		18859	18863	541	1.48219	12mos to <=60 mos	Male	no	no	no	4	Community tap									Negative
1154	5	Community tap	Yes	No	Yes	No	Yes	2	5	No	No	Yes	2	No	7	No			Discharged	Some dehydration	218	2.95	133.6	3.94		18859	0	1		18859	18863	163	0.446575	<=12 mos	Male	no	no	no	4	Community tap	no	yes	0	1	0				Negative
1155	5	Community tap	No			Yes	Yes	2		No	No	Yes	1	No		No			Discharged	Some dehydration	20	5.34	130.3	4.12		18858	0	1		18858	18862	322	0.882192	<=12 mos	Female	no	no	no	4	Community tap									Negative
1156	6	House tap	Yes	No	No	Yes	Yes	2	4	No	No	No				No			Discharged	No dehydration	27	6.4	133.3	7.58		18860	0	1		18859	18861	815	2.23288	12mos to <=60 mos	Male	no	no	no	2	House tap									Negative
1157	7	House tap	Yes	No	Yes	Yes	Yes	1	2	No	No	Yes	6	No	0	No			Discharged	No dehydration	30	4.48	146.8	3.75		18861	1	1		18860	18863	255	0.69863	<=12 mos	Female	no	no	no	3	House tap									Negative
1158	3						Yes	4	0	No	No	Yes	4	No	3	No			Discharged	Some dehydration	18	2.63	137	3.7		18860	0	1		18860	18862	253	0.693151	<=12 mos	Male	no	no	no	2										Negative
1159	4	Community tap	Yes	No	Yes	No	Yes	4		No	Yes	Yes	4	No		Yes	Yes	Yes	Discharged	Some dehydration	148	28.82	169.7	4.67		18859	1	1		18858	18862	98	0.268493	<=12 mos	Male	no	no	no	4	Community tap	no	yes	0	1	0	Yes	Yes	yes	Negative
1160	6	House tap	Yes	No	Yes	No	Yes	4		No	No	Yes	4	No		No			Discharged	Some dehydration	25	6.46	148.3	5.01		18859	1	1		18859	18862	182	0.49863	<=12 mos	Male	no	no	no	3	House tap	no	yes	0	1	0				Negative
1161	4	House tap	No	No	Yes	Yes	Yes	1	3	No	No	Yes	2	No	8	No			Discharged	Some dehydration	29	3.9	138.9	5.59		18860	0	1		18859	18861	306	0.838356	<=12 mos	Male	no	no	no	2	House tap									Negative
1162	3	Community tap	Yes	No	No	Yes	Yes	2	2	No	No	Yes	2	No	1	Yes	Yes	No	Discharged		42	8.28	140.4	2.92		18860	0	1		18860	18865	303	0.830137	<=12 mos	Male	no	no	no	5	Community tap						No	Yes	no	Negative
1163	8	Community tap	Yes	No	Yes	Yes	Yes	2		No	No	Yes	2	No		No			Discharged	Some dehydration	50	15.57	146.6	5.78		18859	1	1		18859	18862	227	0.621918	<=12 mos	Male	no	no	no	3	Community tap									Negative
1164	4	Community tap	No	No	Yes	Yes	Yes	1	2	No	No	Yes	1	No		No			Discharged	Some dehydration	58	14.62	154.6	5.36		18860	1	1		18860	18865	253	0.693151	<=12 mos	Male	no	no	no	5	Community tap									Negative
1165	5	House tap	Yes	Yes	Yes	Yes	Yes	2	4	No	No	Yes	16	No	5	No			Discharged	Some dehydration	20	4.87	136.1	5.17		18861	0	1		18861	18863	476	1.30411	12mos to <=60 mos	Male	no	no	no	2	House tap									Negative
1166	5	House tap	Yes	No	Yes	Yes	Yes	9	0	No	No	Yes	9	No	3	Yes	No	Yes	Discharged	Severe dehydration	51	4.41	169.8	2.31		18861	1	1		18861	18863	200	0.547945	<=12 mos	Female	no	no	no	2	House tap						Yes	No	yes	Unknown
1168	7	Community tap	No	No	ny	Yes	Yes	6	1	No	Yes	Yes	4	No	0	Yes	No	No	Discharged	Some dehydration	23	2.21	133.4	4.74		18862	0	1		18861	18869	518	1.41918	12mos to <=60 mos	Female	no	no	no	8	Community tap						No	No	no	Negative
1169	4	House tap	Yes	No	Yes	No	Yes	1	1	No	No	Yes	1	No	7	No			Discharged	Severe dehydration	51	16.02	154.7	5.87		18858	1	1		18858	18864	80	0.219178	<=12 mos	Male	no	no	no	6	House tap	no	yes	0	1	0				Unknown
1170	8	House tap	No	No	No	Yes	Yes	1		No	No	Yes	1	No		No			Discharged	Some dehydration	63	12.8	137	6		18861	0	1		18861	18863	704	1.92877	12mos to <=60 mos	Female	no	no	no	2	House tap									Negative
1173	4	Community tap	Yes	No	Yes	Yes	Yes	4	5	No	No	Yes	4	No	4	Yes	No	No	Discharged	Severe dehydration	55	9.98	155.3	3.37		18862	1	1		18862	18864	271	0.742466	<=12 mos	Male	no	no	no	2	Community tap						No	No	no	Negative
1177	6	House tap	Yes	No	Yes	Yes	Yes	9	0	No	No	Yes	9	No	3	No			Discharged	Some dehydration	45	4.91	157	3.71		18861	1	1		18861	18871	196	0.536986	<=12 mos	Male	no	no	no	10	House tap									Negative
1178	8	House tap	Yes	No	Yes	Yes	Yes	2	3	No	No	Yes	2	No	5	No			Discharged	Some dehydration	64	24.27	155.2	5.57		18863	1	1		18863	18865	308	0.843836	<=12 mos	Female	no	no	no	2	House tap									Negative
1179	4	House tap	Yes	No	Yes	Yes	Yes	4	2	No	No	Yes	4	No	10	No			Discharged	Some dehydration	20	2.66	142.1	5.05		18864	0	1		18863	18865	188	0.515068	<=12 mos	Female	no	no	no	2	House tap									Negative
1180	4	House tap	Yes	Yes	No	Yes	Yes	3	5	No	No	Yes	4	No	5	No			Discharged	Severe dehydration	19	5.72	145.4	4.8		18864	1	1		18863	18865	266	0.728767	<=12 mos	Female	no	no	no	2	House tap									Negative
1181	7	House tap	Yes	No	Yes	No	Yes	1	9	No	No	Yes	2	No	12	No			Discharged	Severe dehydration	44	9.1	149.7	6.18		18864	1	1		18864	18865	164	0.449315	<=12 mos	Male	no	no	no	1	House tap	no	yes	0	1	0				Negative
1182	5	Community tap	Yes	Yes	No	Yes	Yes	2	4	No	No	Yes	1	No	5	No			Discharged	Severe dehydration	27	5.65	145.3	4.53		18863	1	1		18863	18865	528	1.44658	12mos to <=60 mos	Female	no	no	no	2	Community tap									Negative
1183	4	Community tap	Yes	No	Yes	Yes	Yes	1	10	No	No	No				No			Discharged	Severe dehydration	19	6.73	138	5.37		18863	0	1		18863	18865	337	0.923288	<=12 mos	Female	no	no	no	2	Community tap									Negative
1186	4	Community tap	No	No	Yes	Yes	Yes	2	5	No	No	Yes	2	No	5	Yes	Yes	Yes	Discharged	Severe dehydration	52	11.27	2.97	151.2		18867	0	1		18867	18875	10	0.0273973	<=12 mos	Male	no	no	no	8	Community tap	no	yes	0	1	0	Yes	Yes	yes	Negative
1187	3	Community tap	Yes	No	Yes	No	Yes	1	5	No	No	Yes	1	No	8	No			Discharged	Some dehydration	51	10.94	162.3	3.36		18865	1	1		18865	18870	133	0.364384	<=12 mos	Female	no	no	no	5	Community tap	no	yes	0	1	0				Negative
1188	4	House tap	Yes	Yes	No	Yes	Yes	5	0	No	No	Yes	5	No	3	Yes	No	Yes	Discharged	Severe dehydration	155	20.32	158.1	3.73		18867	1	1		18867	18884	225	0.616438	<=12 mos	Male	no	no	no	17	House tap						Yes	No	yes	Negative
1191	7	House tap	Yes	Yes	Yes	No	Yes	1	2	No	No	Yes	6	No	6	No			Discharged	Severe dehydration		5.27	150.1	6.28		18867	1	1		18867	18869	157	0.430137	<=12 mos	Female	no	no	no	2	House tap	yes	yes	0	0	1				Negative
1193	6	Community tap	Yes	Yes	No	Yes	Yes	3	3	No	No	Yes	3	No	4	No			Discharged	Some dehydration	23	2.11	132.2	3.07		18867	0	1		18867	18868	403	1.10411	12mos to <=60 mos	Female	no	no	no	1	Community tap									Negative
1196	5	House tap	No	No	No	Yes	Yes	1	2	No	No	Yes	1	No	2	No			Discharged	Some dehydration	29	5.39	131	5.67		18869	0	1		18869	18878	2	0.00547945	<=12 mos	Male	no	no	no	9	House tap	no	no	0	0					Negative
1197	4	House tap	Yes	No	Yes	Yes	Yes	2	3	No	No	Yes	2	No	10				Discharged	Severe dehydration	75	20.6	163.3	3.7		18869	1	1		18869	18872	207	0.567123	<=12 mos	Male	no	no	no	3	House tap									Negative
1199	10	Community tap	Yes	No	Yes	No	Yes	1	2	No	Yes	Yes	3	Yes	5	No			Died	Severe dehydration	22	10.49	125.1	2.68		18870	0	1		18870	18883	72	0.19726	<=12 mos	Male	yes	no	yes	13	Community tap	no	yes	0	1	0				Positive
1200	3	House tap	Yes	Yes	Yes	Yes	Yes	2	10	No	No	Yes	2	No	10	No			Discharged	Some dehydration	39	9.78	153.6	4.77		18871	1	1		18871	18873	235	0.643836	<=12 mos	Male	no	no	no	2	House tap									Negative
1202	3	House tap	Yes	No	No	Yes	Yes	1	3	No	No	Yes	1	No	4	No			Discharged	Some dehydration	19	3.7	134	3.8		18870	0	1		18870	18872	292	0.8	<=12 mos	Female	no	no	no	2	House tap									Negative
1203	3	Community tap	No	Yes	No	Yes	Yes	1		Yes	No	Yes	1	No	2	No			Discharged	Some dehydration	31	6.1	130	4.19	97.3	18872	0	1		18872	18872	361	0.989041	<=12 mos	Male	no	no	no	0	Community tap									Negative
1204	3	House tap	No	Yes	No	Yes	Yes	1	9	No	No	Yes	1	No	4	No			Discharged	Some dehydration		4.3	132	5.5	94.9	18872	0	1		18871	18872	335	0.917808	<=12 mos	Male	no	no	no	1	House tap									Negative
1205	3	House tap	No	Yes	No	No	Yes	3	3	No	No	Yes	3	No	2	No			Discharged	Severe dehydration	77	18.3	166	4.33	139	18873	1	1		18873	18876	58	0.158904	<=12 mos	Female	no	no	no	3	House tap	yes	no	1	0	0				Negative
1206	3	Community tap	Yes	No	No	Yes	Yes	1	4	No	No	Yes	1	No		No			Discharged	Some dehydration	41	8.4	181	5.5	153	18875	1	1		18874	18878	267	0.731507	<=12 mos	Male	no	no	no	4	Community tap									Negative
1209	7	House tap	Yes	Yes	No	Yes	Yes	2	5	No	No	Yes	2	No	5	No			Discharged	Some dehydration	49	7	140	3.46	114.8	18874	0	1		18873	18875	319	0.873973	<=12 mos	Male	no	no	no	2	House tap									Negative
1212	6	House tap	Yes	No	Yes	Yes	Yes	1	5	No	Yes	Yes	1	No	1	No			Discharged	Some dehydration		0.9	135	3.4	104.5	18876	0	1		18876	18877	276	0.756164	<=12 mos	Male	no	no	no	1	House tap									Positive
1217	7	House tap	Yes	Yes	No	No	Yes	3	1	No	No	Yes	3	No	5	No			Discharged	No dehydration	20	1.56	139	5.85		18877	0	1		18877	18878	52	0.142466	<=12 mos	Male	no	no	no	1	House tap	yes	no	1	0	0				Negative
1219	7	House tap	No	No	No	Yes	Yes	1		No	No	Yes	1	No		No			Discharged	No dehydration	2317	81.4	142	5.17	90	18877	0	1		18877	18879	385	1.05479	12mos to <=60 mos	Male	no	no	no	2	House tap									Negative
1220	5	Community tap	Yes	No	Yes	No	Yes	1		No	No	Yes	2	No		No			Discharged	Severe dehydration	17	6.5	141	5.67	113.9	18880	0	1		18880	18882	91	0.249315	<=12 mos	Male	no	no	no	2	Community tap	no	yes	0	1	0				Negative
1221	5	House tap	Yes	No	Yes	Yes	Yes	1	4	No	No	Yes	1	No	6	No			Discharged	No dehydration	29	6.1	143	5.09	113.7	18882	0	1		18881	18885	200	0.547945	<=12 mos	Female	no	no	no	4	House tap									Negative
1223	7	Community tap	Yes	Yes	No	Yes	Yes	2	3	No	Yes	Yes	2	No	4	No			Discharged		63	9.2	167	5	143.9	18882	1	1		18882	18886	111	0.30411	<=12 mos	Female	no	no	no	4	Community tap	yes	no	1	0	0				Positive
1224	6	Community tap	Yes	Yes	No	No	Yes	2	0	No	No	Yes	4	No	2	No			Discharged		125	25.5	181	3.11	154.8	18882	1	1		18882	18890	197	0.539726	<=12 mos	Male	no	no	no	8	Community tap									Negative
1226	3	Community tap	Yes	Yes	No	Yes	Yes	2		No	No	Yes	2	No		No			Discharged	Some dehydration		1.5	131	2.8	100.5	18879	0	1		18879	18890	336	0.920548	<=12 mos	Male	yes	no	yes	11	Community tap									Negative
1228	4	Community tap	Yes	No	Yes	No	Yes	1	1	No	No	Yes	1	No	5	Yes	Yes	Yes	Died	Severe dehydration	224	7.3	137	3.05	111.3	18884	0	1		18884	18885	82	0.224658	<=12 mos	Male	no	no	no	1	Community tap	no	yes	0	1	0	Yes	Yes	yes	Negative
1229	7	Community tap	Yes	No	Yes	Yes	Yes	1	5	No	No	Yes	1	No	1	No			Discharged	Some dehydration	25	9.1	143	5.47	107.5	18885	0	1		18884	18889	171	0.468493	<=12 mos	Female	no	no	no	5	Community tap	no	yes	0	1	0				Negative
1230	7	House tap	Yes	No	Yes	No	No					Yes	1	No	8	No			Discharged	Some dehydration	23	4.9	142	6.13	109.8	18885	0	1		18885	18886	53	0.145205	<=12 mos	Female	no	no	no	1	House tap	no	yes	0	1	0				Negative
1232	3	Community tap	Yes	No	Yes	No	Yes	5	1	No	No	Yes	5	No	3	No			Discharged	Severe dehydration	14	4.6	151	6.12	127.4	18886	1	1		18885	18886	56	0.153425	<=12 mos	Male	no	no	no	1	Community tap	no	yes	0	1	0				Unknown
1233	7	House tap	No	Yes	No	Yes	Yes	1	2	No	No	Yes	1	No	5	No			Discharged	Some dehydration	49	7.8	138	3.9		18885	0	1		18885	18886	53	0.145205	<=12 mos	Male	no	no	no	1	House tap	yes	no	1	0	0				Negative
1234	3	Community tap	No	Yes	No	Yes	Yes	6		No	No	Yes	5	No		No			Discharged	Some dehydration	105	23.5	174	2.6	150.7	18883	1	1		18883	18886	151	0.413699	<=12 mos	Male	no	no	no	3	Community tap	yes	no	1	0	0				Negative
1235	3	Community tap	Yes	Yes	Yes	No	Yes	2	3	No	No	Yes	2	No	5	No			Discharged	Severe dehydration	43	6.9	154	4.57	122.2	18885	1	1		18885	18886	173	0.473973	<=12 mos	Female	no	no	no	1	Community tap	yes	yes	0	0	1				Negative
1236	3	Community tap	No	No	Yes	Yes	Yes	3	2	No	No	Yes	3	No	3	No			Discharged	Severe dehydration	66	8.2	151	3.4	117.4	18885	1	1		18885	18886	265	0.726027	<=12 mos	Male	no	no	no	1	Community tap									Declined
1237	3	Community tap	Yes	No	Yes	Yes	Yes	5	3	No	No	Yes	5	No	5	No			Discharged	No dehydration	44	2.7	137	3.3	100.5	18887	0	1		18886	18898	203	0.556164	<=12 mos	Female	no	no	no	12	Community tap									Declined
1238	6	House tap	No	No	No	Yes	Yes	2		No	No	Yes	2	No		No			Discharged	Some dehydration		6.6	143	5.35	118.4	18888	0	1		18888	18890	268	0.734247	<=12 mos	Female	no	no	no	2	House tap									Declined
1239	4	House tap	Yes	Yes	Yes	No	Yes	1		No	No	No				No			Discharged	Some dehydration	37	7.7	147	4.11	112.4	18886	1	1		18886	18891	154	0.421918	<=12 mos	Female	no	no	no	5	House tap	yes	yes	0	0	1				Negative
1240	5	Community tap	Yes	No	Yes	Yes	Yes	3		No	No	Yes	3	No	2	No			Discharged	Some dehydration	22	1.3	149	3.39	126.9	18888	1	1		18888	18889	159	0.435616	<=12 mos	Female	no	no	no	1	Community tap	no	yes	0	1	0				Negative
1241	4	House tap	Yes	No	Yes	Yes	Yes	1	4	No	No	Yes	1	No	6	Unk			Discharged	Some dehydration	34	4	137	4.49	102.2	18886	0	1		18887	18889	187	0.512329	<=12 mos	Male	no	no	no	2	House tap									Negative
1242	5	House tap	Yes	No	No	Yes	No					Yes		No	1	No			Discharged	Some dehydration	25	2.7	135	6.4	101	18886	0	1		18886	18891	436	1.19452	12mos to <=60 mos	Female	no	no	no	5	House tap									Unknown
1243	8	House tap	No	Yes	No	Yes	Yes	2	7	No	No	Yes	2	No		No			Discharged		46	5.8	156	4.1	127	18889	1	1		18889	18891	289	0.791781	<=12 mos	Male	no	no	no	2	House tap									Negative
1244	4	Community tap	Yes	No	Yes	Yes	Yes	5	2	No	No	Yes	5	No	7	No			Discharged	Some dehydration	21	1.2	138	4.57	113.8	18889	0	1		18889	18891	228	0.624658	<=12 mos	Male	no	no	no	2	Community tap									Negative
1246	3	Community tap	Yes	No	Yes	No	No					Yes	5	No	9	Yes	Yes	Yes	Discharged	Some dehydration	346	26.2	159	3.5	139.5	18890	1	1		18890	18890	101	0.276712	<=12 mos	Female	no	no	no	0	Community tap	no	yes	0	1	0	Yes	Yes	yes	Negative
1248	5	Community tap	No	No	Yes	Yes	No					Yes	6	No	7	No			Discharged	Some dehydration			139	4.8	104	18890	0	1		18890	18891	399	1.09315	12mos to <=60 mos	Female	no	no	no	1	Community tap									Negative
1249	5	Community tap	No	No	No	Yes	No					Yes	5	Yes	1	No			Discharged	No dehydration			141	4.2		18891	0	1		18891	18893	768	2.10411	12mos to <=60 mos	Male	no	no	no	2	Community tap									Negative
1250	13	Community tap	Yes	No	Yes	Yes	Yes	2	5	No	No	Yes		No	3	Yes	Yes	No	Discharged	Some dehydration	28	1.2	142	4.02	108.1	18892	0	1		18891	18892	222	0.608219	<=12 mos	Male	no	no	no	1	Community tap						No	Yes	no	Negative
1251	7	Community tap	Yes	No	Yes	No	Yes	4	5	No	No	Yes	4	No		Yes	Yes	Yes	Discharged	Severe dehydration	81	7.5	156	4.46	129	18892	1	1		18891	18894	196	0.536986	<=12 mos	Male	no	no	no	3	Community tap						Yes	Yes	yes	Negative
1252		House tap	Yes	Yes	Yes	No	No					Yes	5	No	3	No			Discharged	No dehydration	56	3.8	151	4.39	126.2	18891	1	1		18891	18892	85	0.232877	<=12 mos	Male	no	no	no	1	House tap	yes	yes	0	0	1				Negative
1253	5	House tap	Yes	No	Yes	No	Yes	3		No	No	Yes	1	No		Yes	No	Yes	Discharged	No dehydration	45	2.7	136	4.19	103.2	18892	0	1		18892	18893	130	0.356164	<=12 mos	Female	no	no	no	1	House tap	no	yes	0	1	0	Yes	No	yes	Negative
1254	3	Community tap	Yes	No	Yes	Yes	No					Yes	2	No		No			Discharged	Some dehydration	175	21.8	163	6.92	120.1	18892	1	1		18892	18894	224	0.613699	<=12 mos	Female	no	no	no	2	Community tap									Negative
1255	8	House tap	Yes	Yes	Yes	Unknown	Yes	6	1	No	No	Yes	6	No	3	Yes	Yes	Yes	Died	Some dehydration	99	13.1	164	2.98	140	18895	1	1		18895	18896	182	0.49863	<=12 mos	Male	no	no	no	1	House tap	yes	yes	0	0	1	Yes	Yes	yes	Negative
1256	3	House tap	No	No	No	Yes	Yes	1	2	No	No	Yes	1	No	1	No			Discharged	No dehydration	35	5.2	136	3.92	103	18894	0	1		18894	18896	879	2.40822	12mos to <=60 mos	Female	no	no	no	2	House tap									Negative
1257	3	Community tap	Yes	No	Yes	No	Yes	5	3	No	No	Yes	6	No		Yes	No	Yes	Discharged	Severe dehydration	48	15.3	130	5.47	107.8	18894	0	1		18894	18896	69	0.189041	<=12 mos	Male	no	no	no	2	Community tap	no	yes	0	1	0	Yes	No	yes	Negative
1259	9	House tap	Yes	No	Yes	No	Yes	1		No	No	Yes	1	No		Yes	Yes	No	Discharged	Severe dehydration	32	7.26	148	4.37	122	18899	1	1		18898	18899	93	0.254795	<=12 mos	Male	no	no	no	1	House tap	no	yes	0	1	0	No	Yes	no	Negative
1260	5	House tap	Yes	No	Yes	Yes	Yes	7	5	No	No	Yes	7	No	12	No			Discharged	Severe dehydration	104	8.6	144	5.3	99	18902	0	1		18902	18904	261	0.715069	<=12 mos	Male	no	no	no	2	House tap									Negative
1262	6	House tap	No	No	No	Yes	No					Yes	5	No	5	No			Discharged	Some dehydration	18	3.2	131	4.3	101	18904	0	1		18904	18934	1051	2.87945	12mos to <=60 mos	Female	no	no	no	30	House tap									Negative
1265	4	Community tap	Yes	No	No	Yes	Yes	6	3	No	No	Yes	6	No	4	No			Discharged	Severe dehydration	18	6.11	132	4.16	108	18905	0	1		18905	18910	407	1.11507	12mos to <=60 mos	Female	yes	no	yes	5	Community tap									Negative
1266	4	House tap	No	Yes	No	No	No					Yes	1	No	20	No			Discharged	No dehydration	43	10.13	150	4.63	124	18906	1	1		18906	18912	431	1.18082	12mos to <=60 mos	Male	no	no	no	6	House tap									Negative
1267	8	House tap	Yes	No	Yes	No	Yes	1	4	No	No	Yes	2	No	3	No			Discharged	Severe dehydration	114	8.6	138	4.4	112	18908	0	1		18908	18914	113	0.309589	<=12 mos	Female	no	no	no	6	House tap	no	yes	0	1	0				Negative
1271	11	Community tap	Yes	No	Yes	No	Yes			No	No	Yes	4	No	3	Yes	No	Yes	Discharged	No dehydration	290	29	148	3.8	131	18913	1	1		18913	18924	29	0.0794521	<=12 mos	Female	no	no	no	11	Community tap	no	yes	0	1	0	Yes	No	yes	Unknown
1274	4	House tap	No	No	No	Yes	Yes	3	4	No	No	Yes	3	No	3	No			Discharged	Some dehydration	28	4.2	132	4.6	101	18916	0	1		18916	18917	691	1.89315	12mos to <=60 mos	Female	no	no	no	1	House tap									Negative
1276	2	Community tap	Yes	No	No	Yes	Yes	6		No	No	Yes	2	No		Yes	No	No	Discharged	Severe dehydration	36	6.2	131	5.3	107	18917	0	1		18917	18924	364	0.99726	<=12 mos	Male	no	no	no	7	Community tap						No	No	no	Negative
1277	3	House tap	No	No	No	Yes	Yes	1		No	No	Yes	1	No		No			Discharged	Some dehydration		7.6	141	3.9	108	18918	0	1		18918	18918	366	1.00274	12mos to <=60 mos	Female	no	no	no	0	House tap									Negative
1278	3	House tap	Yes	Yes	Yes	No	Yes	1	4	No	No	Yes	1	No	2	No			Discharged	Some dehydration		6.4	148	5.7	114	18918	1	1		18918	18921	169	0.463014	<=12 mos	Male	no	no	no	3	House tap	yes	yes	0	0	1				Negative
1279	3	House tap	Yes	No	Yes	Yes	Yes	1	3	No	No	Yes	1	No	4	No			Discharged	Some dehydration	41	8.5	149	4.6	120	18918	1	1		18918	18920	250	0.684932	<=12 mos	Female	no	no	no	2	House tap									Negative
1282	11	Community tap	Yes	No	Yes	No	No					Yes	1	No		No			Died	Some dehydration	99	14.8	145	6	117	18918	0	1		18918	18928	111	0.30411	<=12 mos	Female	no	no	no	10	Community tap	no	yes	0	1	0				Declined
1284	8	Community tap	No	No	No	Yes	Yes	1	2	No	No	Yes		No		No			Discharged	Some dehydration	27	5.6	141	5.9	111	18918	0	1		18918	18927	217	0.594521	<=12 mos	Female	no	no	no	9	Community tap									Negative
1285	8	Community tap	No	No	No	Yes	Yes			No	No	Yes		No		No			Discharged	Some dehydration	39	4	132	4.2	103	18920	0	1		18920	18927	219	0.6	<=12 mos	Female	yes	no	yes	7	Community tap									Negative
1286	3	Community tap	Yes	No	No	Yes	Yes	6		No	No	Yes	10	Yes		Yes	Yes	Yes	Discharged	Some dehydration	65	8.34	152	2.64	131	18922	1	1		18922	18928	251	0.687671	<=12 mos	Male	no	no	no	6	Community tap						Yes	Yes	yes	Unknown
1287	4	House tap	Yes	No	Yes	Yes	Yes	1	3	No	No	Yes	1	No	6	No			Discharged	Some dehydration	57	11	142	4.3	113	18924	0	1		18924	18928	171	0.468493	<=12 mos	Male	no	no	no	4	House tap	no	yes	0	1	0				Unknown
1288	9	House tap	Yes	No	No	Yes	Yes	2	4	No	No	Yes	1	No		No			Discharged	Some dehydration	28	8.7	141	5.3	113	18925	0	1		18925	18927	566	1.55068	12mos to <=60 mos	Male	no	no	no	2	House tap									Negative
1289	7	House tap	Yes	Yes	Yes	Yes	Yes	1	6	No	No	Yes	1	No	7	No			Discharged	Some dehydration		8.1	139	4.1	111	18924	0	1		18924	18927	286	0.783562	<=12 mos	Female	no	no	no	3	House tap									Negative
1291	6	House tap	Yes	No	Yes	Yes	Yes	2	2	No	No	Yes	1	No	2	No			Discharged	Some dehydration	29	4.2	138	4.2	104	18926	0	1		18926	18927	322	0.882192	<=12 mos	Male	no	no	no	1	House tap									Negative
1295	11	House tap	No	No	Yes	No	Yes	1		No	No	Yes	1	No	8	No			Discharged	Some dehydration	83	12.6	162	3.6	138	18926	1	1		18926	18934	95	0.260274	<=12 mos	Female	no	no	no	8	House tap	no	yes	0	1	0				Negative
1296	5	House tap	Yes	No	No	Yes	Yes	4		No	No	Yes	1	No	4	No			Discharged	No dehydration	37	8.4	138	4.71	112	18929	0	1		18929	18934	460	1.26027	12mos to <=60 mos	Male	no	no	no	5	House tap									Negative
1299	4	Community tap	Yes	No	Yes	No	Yes	1	1	No	No	Yes	1	No	5	No			Discharged	Some dehydration	20.3	4.4	136	4.5	112	18930	0	1		18930	18931	153	0.419178	<=12 mos	Male	no	no	no	1	Community tap	no	yes	0	1	0				Negative
1301	3	Community tap	Yes	No	Yes	No	No					Yes	1	No		No			Discharged	Severe dehydration	37	5.4	159	4.9		18933	1	1		18933	18941	95	0.260274	<=12 mos	Male	no	no	no	8	Community tap	no	yes	0	1	0				Negative
1302	11	House tap	No	No	Yes	Yes	Yes	2		No	Yes	Yes	2	No		No			Discharged	Severe dehydration	36	5.1	130	2.3	109	18933	0	1		18933	18940	271	0.742466	<=12 mos	Female	yes	no	yes	7	House tap									Positive
1307	5	Community tap	No	Yes	No	Yes	Yes		11	No	No	Yes	1	No	7	No			Discharged	Some dehydration	22.7	7.9	137	4.5	105	18939	0	1		18939	18941	356	0.975342	<=12 mos	Male	no	no	no	2	Community tap									Negative
1310	3	House tap	Yes	No	No	Yes	Yes	3	4	No	No	No				No			Discharged	Some dehydration	27.6	3.5	135	3.7	101	18939	0	1		18939	18942	1301	3.56438	12mos to <=60 mos	Female	no	no	no	3	House tap									Positive
1318	4	House tap	No	No	No	Yes	Yes	2		No	No	Yes	3	No	6	No			Discharged	Some dehydration	41	3.2	134	4.3	102.9	18996	0	1		18996	19011	1112	3.04658	12mos to <=60 mos	Male	no	no	no	15	House tap									Negative
1321	4	House tap	No	No	No	Yes	Yes	1		No	No	Yes	8	m	8	No			Discharged		18	2.5	139	4.3	104.2	19000	0	1		18999	19001	1040	2.84932	12mos to <=60 mos	Female	no	no	no	2	House tap									Negative
1322	6	House tap	Yes	No	Yes	Yes	Yes	2		No	No	Yes	2	No		No			Discharged	Some dehydration	23	6.6	154	4.69	119.6	19002	1	1		19002	19010	205	0.561644	<=12 mos	Male	no	no	no	8	House tap									Negative
1323	7	Community tap	No	No	No	Yes	No					Yes	14	Yes	3	No			Discharged	Some dehydration	15	1.5	135	3.2	102.4	19002	0	1		19002	19012	408	1.11781	12mos to <=60 mos	Male	yes	no	yes	10	Community tap									Negative
1326	12	House tap	Yes	No	Yes	Yes	No					Yes	2	No	4	No			Died	Some dehydration	89	20	162	4.73	130.2	19005	1	1		19005	19007	290	0.794521	<=12 mos	Female	no	no	no	2	House tap									Negative
1327	3	House tap	Yes	Yes	No	No	No					Yes	4	No	1	No			Discharged	Some dehydration	48	0.8	134	5.3	108	19005	0	1		19005	19008	42	0.115068	<=12 mos	Female	no	no	no	3	House tap	yes	no	1	0	0				Negative
1329	6	House tap	Yes	No	Yes	No	No					Yes	1	No		No			Discharged	Some dehydration	35	7.7	152	4.2	118	19006	1	1		19006	19022	16	0.0438356	<=12 mos	Female	no	no	no	16	House tap	no	yes	0	1	0				Unknown
1331	5	House tap	Yes	No	Yes	No	No					Yes	2	No	6	No			Discharged	Severe dehydration	29.5	9	133	5.4	110	19013	0	1		19013	19015	33	0.090411	<=12 mos	Male	no	no	no	2	House tap	no	yes	0	1	0				Unknown
1336	7	Community tap	Yes	No	Yes	No	No					Yes	2	Yes	2	No			Discharged	Some dehydration	16.4	6	139	3.9		19018	0	1		19018	19022	39	0.106849	<=12 mos	Male	yes	no	yes	4	Community tap	no	yes	0	1	0				Negative
1338	6	Community tap	No	No	Yes	Yes	Yes	2	8	No	No	Yes	2	No	10	No			Discharged	Severe dehydration			131	3.3	110	19021	0	1		19021	19022	256	0.70137	<=12 mos	Male	no	no	no	1	Community tap									Negative
1339	7	Community tap	Yes	No	Yes	No	Yes	9	1	No	No	Yes		No		No			Discharged	Some dehydration	16.9	4.6	132	4.1		19018	0	1		19018	19023	43	0.117808	<=12 mos	Female	no	no	no	5	Community tap	no	yes	0	1	0				Negative
1341	2	House tap	No	No	No	Yes	Yes	1	4	No	No	Yes	1	No	3	No			Discharged	Some dehydration	29.7	5.2	131	4.6	101	19022	0	1		19022	19023	702	1.92329	12mos to <=60 mos	Female	no	no	no	1	House tap									Negative
1342		Community tap	No	No	Yes	No						Yes	4	No	6	Yes	Yes	No	Discharged		96.4	12.9	150	2.7	125	19022	1	1		19022	19043	190	0.520548	<=12 mos	Female	no	no	no	21	Community tap						No	Yes	no	Negative
1343	4	Community tap	No	No	No	Yes	Yes	7	5	No	No	Yes	7	No	5	No			Discharged	Severe dehydration		0.9	128	4.7	100	19026	0	1		19025	19038	365	1	<=12 mos	Female	yes	no	yes	13	Community tap									Negative
1346	3	Community tap	No	Yes	No	Yes	Yes	1	3	No	No	Yes	3	No	5	No			Discharged	Some dehydration	21.4	7.13	129	4.12	100	19028	0	1		19028	19030	203	0.556164	<=12 mos	Male	no	no	no	2	Community tap									Negative
1347	11	House tap	No	No	No	Yes	No					Yes		No		No			Discharged	Some dehydration		3.32	137	4.22	110	19028	0	1		19028	19040	359	0.983562	<=12 mos	Male	no	no	no	12	House tap									Negative
1348	5	House tap	Yes	No	Yes	No	Yes	3	3	No	No	Yes	3	No	10	No			Discharged	Some dehydration	23.2	5.2	134	4.4	113	19031	0	1		19031	19038	47	0.128767	<=12 mos	Female	no	no	no	7	House tap	no	yes	0	1	0				Negative
1349	4	Community tap	Yes	No	Yes	No	No					Yes	3	No	5	No			Discharged	Some dehydration	54	12.2	141	4.1	114.3	19036	0	1		19036	19040	112	0.306849	<=12 mos	Male	no	no	no	4	Community tap	no	yes	0	1	0				Negative
1354	5	House tap	Yes	No	Yes	No	No					Yes	2	Yes	5	No			Discharged	No dehydration	10.9	2.6	131	5.5	102	19046	0	1		19046	19052	48	0.131507	<=12 mos	Male	no	no	no	6	House tap	no	yes	0	1	0				Negative
1355	10	House tap	Yes	Yes	No	No	No					Yes	1	No	3	No			Died	Some dehydration	44.9	7.8	139	4.9	108	19047	0	1		19046	19056	46	0.126027	<=12 mos	Male	no	no	no	10	House tap	yes	no	1	0	0				Negative
1356	12	Community tap	Yes	No	Yes	Yes	No					Yes	2	No	7	No			Discharged	Some dehydration	53	2	133	4.48	108	19051	0	1		19050	19051	340	0.931507	<=12 mos	Female	no	no	no	1	Community tap									Negative
1357	6	House tap	No	No	No	Yes	Yes	1		Unknown	Unknown	Yes	3	No	3	No			Discharged	Some dehydration	86.6	7.63	133	3.77	103	19050	0	1		19050	19054	3511	9.61918	60 mos+	Female	no	no	no	4	House tap									Negative
1361	6	House tap		Yes	No	No	No					Yes	4	No	3	No			Discharged	Some dehydration	20.7	2.4	134	4.6	102	19052	0	1		19052	19059				Male	no	no	no	7	House tap									Negative
1362	11	House tap	No	No	No	Yes	Yes	7	5	No	Yes	Yes	7	No	6	No			Discharged	Some dehydration	15	1.2	131	3.7	102	19053	0	1		19053	19064	655	1.79452	12mos to <=60 mos	Female	yes	no	yes	11	House tap									Positive
1363	8	Community tap	Yes	No	Yes	No	No					Yes	5	No		Yes	No	Yes	Discharged	Some dehydration			121	4.4	98	19056	0	1		19056	19061	141	0.386301	<=12 mos	Male	no	no	no	5	Community tap	no	yes	0	1	0	Yes	No	yes	Negative
1364	12	House tap	Yes	No	No	Yes	Yes	13	1	No	No	Yes	13	No	2	Yes	Yes	Yes	Discharged		94	8.7	134	2.6	115	19056	0	1		19056	19066				Female	no	no	no	10	House tap						Yes	Yes	yes	Negative
1370	7	Community tap	Yes	No	Yes	No	Yes	3	6	No	No	Yes	3	No	3	No			Discharged	Some dehydration	25.7	7.3	148	6.3	119	19055	1	1		19055	19071	29	0.0794521	<=12 mos	Female	yes	no	yes	16	Community tap	no	yes	0	1	0				Unknown
1372	13	House tap	Yes	No	Yes	No	No					Yes	2	Unknown	4	Yes	Yes	Yes	Discharged	Some dehydration	38.4	16.6	156	4.7	136	19054	1	1		19054	19061	32	0.0876712	<=12 mos	Female	no	no	no	7	House tap	no	yes	0	1	0	Yes	Yes	yes	Declined
1374	15	House tap	Yes	No	Yes	No	No					Yes	1	No	2	No			Discharged	Severe dehydration	124.6	9.3	126	6	101	19052	0	1		19052	19079	27	0.0739726	<=12 mos	Female		no		27	House tap	no	yes	0	1	0				Unknown
1376	5	Community tap	No	No	No	Yes	Yes	1	3	No	No	Yes	1	No	3	No			Died	Severe dehydration	34.8	2.2	132	2.8	103	19063	0	1		19063	19065	2687	7.36164	60 mos+	Female	yes	no	yes	2	Community tap									Negative
1377	3	House tap	Yes	No	Yes	Yes	Yes	4	7	No	No	Yes	1	No	10	No			Discharged	Severe dehydration	39.9	3.59	135	3.49	114	19063	0	1		19063	19065	246	0.673973	<=12 mos	Male	no	no	no	2	House tap									Negative
1378	5	House tap	Yes	Yes	No	Yes	Yes	4	2	No	No	Yes	4	Yes	15	No			Died	Severe dehydration	33.2	0.8	130	3	115	19062	0	1		19062	19066	579	1.5863	12mos to <=60 mos	Male	yes	no	yes	4	House tap									Negative
1379	8	House tap	Yes	No	Yes	No	Yes	1	3	No	No	Yes	2	No						Some dehydration	15.5	6.8	135	3.6	119	19066	0	1		19065	19072	75	0.205479	<=12 mos	Female	no	no	no	7	House tap	no	yes	0	1	0				Negative
1380	3	Community tap	No	No	No	Yes	Yes	1	2	No	Yes	Yes	1	Yes	10	No			Discharged	Some dehydration	21.5	2.1	126	4.1	101	19066	0	1		19066	19071	1551	4.24932	12mos to <=60 mos	Male	no	no	no	5	Community tap									Negative
1382	6	Community tap	Yes	No	Yes	No	Yes	4	2	No	mn	Yes	4	No	4	Yes	Yes	Yes	Discharged	Some dehydration	117.4	16.42	139	3.5	117	19072	0	1		19072	19076	39	0.106849	<=12 mos	Male	no	no	no	4	Community tap	no	yes	0	1	0	Yes	Yes	yes	Negative
1384	4	Community tap	Yes	No	No	Yes	Yes	3	6	No	No	Yes	2	Yes	4	No			Discharged	Some dehydration	19.9	2.2	130	4.1	102	19079	0	1		19079	19085	382	1.04658	12mos to <=60 mos	Female	no	no	no	6	Community tap									Positive
1385	5	House tap	No	Yes	No	No	Yes	2	1	No	No	Yes	3	No	2	No			Discharged	No dehydration	24.1	5.3	132	4.9	100	19080	0	1		19080	19082	524	1.43562	12mos to <=60 mos	Female	no	no	no	2	House tap									Negative
1386	3	Community tap	No	No	No	Yes	Yes	2	7	Yes	No	Yes	2	No	7	No			Discharged		67	4.8	134	3.03	103.1	19083	0	1		19083	19089	2179	5.96986	60 mos+	Male	no	no	no	6	Community tap									Positive
1387	8	Community tap	Unknown	No	No	Yes	Yes	13	2	No	No	Yes	13	No	3	No			Discharged	Some dehydration	31.6	2.36	138	2.21	110	19085	0	1		19085	19093	472	1.29315	12mos to <=60 mos	Male	no	no	no	8	Community tap									Negative
1389	2	House tap	No	No	No	Yes	Yes	2	1	No	No	Yes	2	No	1	No			Discharged	No dehydration	25	2.4	132	1.8	107	19096	0	1		19096	19138	492	1.34795	12mos to <=60 mos	Male	yes	no	yes	42	House tap									Positive
1391	3	House tap	Yes	No	Yes	Yes	Yes	3	1	No	No	Yes	3	No	3	No			Discharged	Some dehydration	32	2.6	135	3.3	98.4	19105	0	1		19105	19107	346	0.947945	<=12 mos	Female	no	no	no	2	House tap									Negative
1392	3	House tap	Yes	No	No	Yes	No					Yes	1	No	7	No			Discharged		17	4.7	136	5	104.1	19104	0	1		19103	19106	243	0.665753	<=12 mos	Male	no	no	no	3	House tap									Negative
1393	5	House tap	No	No	No	Yes	Yes	1	2	No	No	Yes	1	No	7	No			Discharged		34	5.4	137	5		19113	0	1		19113	19115	865	2.36986	12mos to <=60 mos	Male	no	no	no	2	House tap									Negative
1394	7	Community tap	No	No	Yes	No	Yes	7		No	No	Yes	7	No		No			Discharged		36	5.9	139	2.6	98.7	19110	0	1		19110	19115	52	0.142466	<=12 mos	Female	no	no	no	5	Community tap	no	yes	0	1	0				Negative
1395	4	House tap	No	No	No	Yes	Yes	2	10	No	No	Yes	2	No	3	No			Discharged	Some dehydration	37.1	7.1	132	4.5	98	19120	0	1		19120	19121				Male	no	no	no	1	House tap									Negative
1397	10	House tap	Yes	No	Yes	No	Yes	1	6	Yes	No	Yes	1	No	6	No			Discharged	Some dehydration	23.1	6.6	160	5.1	140	19130	1	1		19130	19141	68	0.186301	<=12 mos	Male	no	no	no	11	House tap	no	yes	0	1	0				Declined
1398	7	House tap	Yes	No	Yes	No	Yes	1	1	No	No	Yes	5	No	5	No			Discharged	Severe dehydration	52	12.4	146	3.2	118.7	19132	1	1		19131	19139	68	0.186301	<=12 mos	Female	no	no	no	8	House tap	no	yes	0	1	0				Unknown
1399	3	House tap	No	No	Yes	Yes	Yes	6		No	No	Yes	6	No	1	Yes	No	Yes	Discharged	Severe dehydration	23	3.8	136	4.5	100	19132	0	1		19132	19144				Male	yes	no	yes	12	House tap						Yes	No	yes	Unknown
1400	6	House tap		Yes	No	No	Yes	1	2	No	No	Yes	1	No	1	No			Discharged	Some dehydration	13	2.1	144	4.5	105.9	19137	0	1		19137	19148	126	0.345205	<=12 mos	Female	no	no	no	11	House tap	yes	no	1	0	0				Negative
1401	12	Community tap	No	No	No	Yes	No					Yes	3	No		No			Discharged		15	1.9	143	4.4	107.4	19142	0	1		19142	19148	484	1.32603	12mos to <=60 mos	Male	yes	no	yes	6	Community tap									Negative
1402	6	Community tap	Yes	No	Yes	No	Yes	3	4	No	No	Yes	3	No	4	No			Discharged		34	8	166	4.9	132.7	19149	1	1		19149	19151	95	0.260274	<=12 mos	Female	no	no	no	2	Community tap	no	yes	0	1	0
1403	3	Community tap	Yes	No	Yes	Yes	Yes	1	1	No	No	Yes	1	No	8	No			Discharged	Severe dehydration	48	20.2	149	5.3	116.9	19148	1	1		19148	19150	186	0.509589	<=12 mos	Male	no	no	no	2	Community tap									Negative
1404	10	Community tap	Yes	No	Yes	No	Yes	2	3	No	No	Yes	3	No	2	No			Discharged	No dehydration	41	5.8	145	6.2	106.9	19147	0	1		19147	19157	247	0.676712	<=12 mos	Male	no	no	no	10	Community tap									Negative
1405	3	Community tap	Yes	No	Yes	Yes	No					Yes	9	No	6	No			Discharged	Some dehydration	26	1	148	3.4	115.8	19151	1	1		19151	19163	337	0.923288	<=12 mos	Female	no	no	no	12	Community tap									Negative
1407	10	House tap	Yes	Yes	No	Yes	Yes	2	1	No	No	Yes	2	No	10	No			Died		43	8.2	157	6.6	132.5	19156	1	1		19156	19157	218	0.59726	<=12 mos	Male	no	no	no	1	House tap									Negative
1408	5	House tap	No	No	No	Yes	Yes	1	3	No	No	Yes	1	No	3	No			Discharged	No dehydration	42.2	4.2	134	3.9	99	19161	0	1		19161	19166	1598	4.37808	12mos to <=60 mos	Female	no	no	no	5	House tap									Negative
1409	6	House tap	Yes	Yes	Yes	No	Yes	3	2	No	No	Yes	2	No	3				Discharged	Some dehydration	110	21.1	161	3.8	128	19165	1	1		19165	19169	146	0.4	<=12 mos	Female	no	no	no	4	House tap	yes	yes	0	0	1				Negative
1410	6	House tap	No	Yes	No	Yes	No					Yes	5	No	2	No			Discharged	Some dehydration	19	1.1	135	5.6	96.5	19167	0	1		19167	19171	268	0.734247	<=12 mos	Male	no	no	no	4	House tap									Negative
1411	5	Community tap	Yes	Yes	No	Yes	No					Yes	10	No	2	Yes	No	Yes	Discharged		28	2.6	138	5	104	19166	0	1		19166	19184	195	0.534247	<=12 mos	Female	yes	no	yes	18	Community tap						Yes	No	yes	Negative
1413	7	Community tap	Yes	Yes	No	No	Yes	1	3	No	No	Yes	1	No	2	No			Discharged	No dehydration	11.4	1.5	126	4.2	93	19169	0	1		19169	19178	118	0.323288	<=12 mos	Male	no	no	no	9	Community tap	yes	no	1	0	0				Negative
1415	3	Community tap	No	No	No	Yes	No					Yes	5	No	0	No			Discharged	No dehydration	30	2.9	134	5.3	104	19172	0	1		19172	19178	9	0.0246575	<=12 mos	Female	no	no	no	6	Community tap	no	no	0	0					Negative
1420	4	House tap	Yes	No	Yes	Yes	Yes	2	5	No	No	Yes	1	No	10	Unk			Discharged	Some dehydration	30.6	6.2	158	3.7		19182	1	1		19182	19184	282	0.772603	<=12 mos	Female	no	no	no	2	House tap									Negative
1421	6	Community tap	Yes	No	Yes	Yes	Yes	4	0	No	No	Yes	7	Yes	2	No			Discharged	Some dehydration	30.5	3.7	126	4.8	94	19181	0	1		19181	19190	1037	2.8411	12mos to <=60 mos	Male	no	no	no	9	Community tap
1422	5	House tap	Yes	No	Yes	No	No					Yes	2	No	7	No			Discharged	Severe dehydration	26.7	8.5	132	4.5	108	19181	0	1		19181	19192	136	0.372603	<=12 mos	Male	yes	no	yes	11	House tap	no	yes	0	1	0				Unknown
1423	9	House tap	Yes	No	Yes	Unknown	Yes	1	3	No	No	Yes	1	No	5	No			Discharged	Some dehydration	24	2.7	140	5	103	19180	0	1		19180	19185	143	0.391781	<=12 mos	Male	no	no	no	5	House tap	no	yes	0	1	0				Negative
1425	6	Community tap	Yes	No	Yes	Yes	Yes	3	5	No	No	Yes	3	No	6	No			Discharged	Some dehydration		11	142	4.7	118	19183	0	1		19183	19184				Male	no	no	no	1	Community tap									Negative
1427	12	Community tap	No	Yes	No	No	Yes	2	6	No	No	Yes	2	No	5	No			Discharged	Severe dehydration		26.4	158	5.8	120.9	19183	1	1		19183	19187	79	0.216438	<=12 mos	Male		no		4	Community tap	yes	no	1	0	0				Negative
1428	3	House tap	No	No	Yes	Yes	Yes	1		No	No	Yes	6	Yes	2	No			Discharged	Some dehydration	101	10	140	4.5	94	19183	0	1		19183	19184	266	0.728767	<=12 mos	Female		no		1	House tap									Negative
1429	5	House tap	Yes	No	No	Yes	Yes	3	3	No	No	Yes	1	No	2	No			Discharged	Some dehydration	18.6	3.5	133	4.4	101	19184	0	1		19185	19186	519	1.42192	12mos to <=60 mos	Male		no		1	House tap									Negative
1431	4	House tap	Yes	No	Yes	No	Yes	7	1	No	No	Yes	7	Yes	7	No			Discharged	Severe dehydration	96	20.1	172	5.4	149.3	19185	1	1		19185	19192	135	0.369863	<=12 mos	Female	no	no	no	7	House tap	no	yes	0	1	0				Negative
1432	4	House tap	Yes	No	Yes	No	Yes	3		No	No	Yes	3	No		No			Discharged	Severe dehydration	49	9.5	153	4.2	114.7	19185	1	1		19185	19187	141	0.386301	<=12 mos	Male	no	no	no	2	House tap	no	yes	0	1	0				Negative
1433	8	House tap	Yes	No	Yes	No	Yes	1	3	No	No	Yes	2	No	10	No			Discharged	Severe dehydration	19	1.3	132	4.4	98.8	19185	0	1		19185	19187	147	0.40274	<=12 mos	Female	no	no	no	2	House tap	no	yes	0	1	0				Negative
1435	6	Community tap	Yes	No	Yes	No	No					Yes	4	No	4	No			Discharged	Severe dehydration	52	3.8	192	3.2	166	19186	1	1		19186	19189	107	0.293151	<=12 mos	Male	no	no	no	3	Community tap	no	yes	0	1	0				Negative
1436	4	House tap	Yes	No	Yes	Yes	No					Yes	3	No		No			Discharged	Severe dehydration	33.8		144	4.3	119	19187	0	1		19187	19187				Male	no	no	no	0	House tap									Negative
1437	3	House tap	Yes	No	Yes	Yes	Yes	2	4	No	No	Yes	7	No	4	No			Discharged	Severe dehydration	133	1.7	162	2.4	141	19187	1	1		19187	19201	183	0.50137	<=12 mos	Female		no		14	House tap	no	yes	0	1	0				Unknown
1439	4	House tap	No	Yes	No	Yes	Yes	7	2	No	Yes	Yes	7	No	3	No			Discharged	Severe dehydration	142.9	17	153	2.52	116	19191	1	1		19190	19200	169	0.463014	<=12 mos	Female	no	no	no	10	House tap	yes	no	1	0	0				Negative
1440	5	House tap	No	No	Yes	Yes	Yes	1	1	No	Yes	Yes	3	No	8	No			Discharged	Some dehydration	50	3.6	136	4.2		19195	0	1		19195	19197	76	0.208219	<=12 mos	Female	no	no	no	2	House tap	no	yes	0	1	0				Negative
1441	4	House tap	Yes	No	Yes	Yes	Yes	1	1	No	No	Yes	2	No	5	No			Discharged	Severe dehydration	22.1	6.8	144	4.3	108	19196	0	1		19196	19198	373	1.02192	12mos to <=60 mos	Female	no	no	no	2	House tap									Negative
1442	4	House tap	Yes	Yes	Yes	Yes	Yes	5		Yes	No	Yes	5	No	5	No			Discharged	Some dehydration	15.6	1.1	140	4.2	117	19197	0	1		19196	19198	225	0.616438	<=12 mos	Female	no	no	no	2	House tap									Negative
1444	4	Community tap	No	No	Yes	No	No					Yes	5	No	2	Yes	No	Yes	Discharged	Some dehydration	161	2.23	138	4.2	112	19199	0	1		19199	19220	501	1.3726	12mos to <=60 mos	Female	no	no	no	21	Community tap						Yes	No	yes	Negative
1445	6	Community tap	Yes	No	Yes	No	No					Yes	1	Yes	2	No			Discharged	No dehydration	10.4		134	5.8	106	19203	0	1		19203	19205	85	0.232877	<=12 mos	Male	no	no	no	2	Community tap	no	yes	0	1	0				Negative
1447	4	House tap	Yes	No	Yes	No	Yes	3	5	No	No	Yes	3	No	8	No			Discharged	Severe dehydration	26.8		135	5.2		19201	0	1		19201	19204	170	0.465753	<=12 mos	Male	no	no	no	3	House tap	no	yes	0	1	0				Negative
1448	4	Community tap	Yes	No	No	Yes	Yes	3	2	No	No	Yes	3	No	3	No			Discharged	Some dehydration	24.5		138	4.3	110	19203	0	1		19203	19211	377	1.03288	12mos to <=60 mos	Male	no	no	no	8	Community tap									Negative
1449	3	Community tap	Yes	No	Yes	Yes	Yes	6	0	No	No	Yes	6	No	10	Yes	No	No	Died	Some dehydration	156.3		155	3	134	19202	1	1		19202	19236	287	0.786301	<=12 mos	Male	no	no	no	34	Community tap						No	No	no	Negative
1450	9	House tap	No	Yes	No	Yes	Yes	3	2	No	No	Yes	3	No	2	No			Discharged	Some dehydration	14.6		134	4.5	103	19205	0	1		19205	19208	355	0.972603	<=12 mos	Female	no	no	no	3	House tap									Negative
1451	5	Community tap	No	No	No	Yes	Yes	1		No	No	Yes	2	Yes		No			Discharged	Some dehydration	29		136	5.5	109	19205	0	1		19205	19206	308	0.843836	<=12 mos	Female	no	no	no	1	Community tap									Negative
1452	4	House tap	Yes	No	Yes	Yes	Yes	4	2	No	No	Yes	4	No	6	No			Discharged	Severe dehydration	28.1		151	3.5	128	19205	1	1		19205	19208	196	0.536986	<=12 mos	Male	no	no	no	3	House tap									Unknown
1454	5	House tap	Yes	Yes	No	Yes	Yes	1	7	No	No	Yes	1	No	2	No			Discharged	No dehydration		16.2	133	4.1	102	19205	0	1		19205	19206	277	0.758904	<=12 mos	Female	no	no	no	1	House tap									Negative
1455	5	House tap	Yes	Yes	Yes	Yes	Yes	1	4	No	No	Yes	1	No	5	No			Discharged	Some dehydration	19.6		139	3.83	112	19207	0	1		19206	19212	223	0.610959	<=12 mos	Female	no	no	no	6	House tap									Negative
1456	6	House tap	No	No	Yes	Yes	Yes	4	0	No	No	Yes	5	Yes	15	No			Discharged	Some dehydration	15.7		151	4.75	126	19207	1	1		19207	19208	319	0.873973	<=12 mos	Female	no	no	no	1	House tap									Negative
1457	7	Community tap	No	Yes	No	Yes	Yes	1	8	No	Yes	Yes	1	Yes	8	No			Discharged	Some dehydration	22.6		135	4.36	105	19207	0	1		19207	19208	556	1.52329	12mos to <=60 mos	Female	no	no	no	1	Community tap									Negative
1458	8	House tap	Yes	Yes	Yes	Yes	Yes	7	6	No	No	Yes	7	No	8	No			Discharged	Some dehydration	21	4.53	139	4.04	111	19210	0	1		19210	19212	137	0.375342	<=12 mos	Female	no	no	no	2	House tap	yes	yes	0	0	1				Negative
1459	4	Community tap	Yes	No	Yes	No	Yes	2	3	No	Yes	Yes	2	Yes		Yes	Yes	Yes	Discharged	Severe dehydration	50.8	15.59	149	5.15	128	19206	0	1		19211	19213	71	0.194521	<=12 mos	Female	no	no	no	2	Community tap	no	yes	0	1	0	Yes	Yes	yes	Negative
1460	5	Community tap	No	No	No	Yes	Yes	2	4	No	No	Yes	2	No	3	No			Discharged	Some dehydration	31.4	4.7	134	3.8	104	19213	0	1		19212	19213	642	1.7589	12mos to <=60 mos	Female	no	no	no	1	Community tap									Negative
1461	8	House tap	No	Yes	No	Yes	No					Yes	3	No	1	No			Discharged	Some dehydration	95.1	20.1	130	3.7		19213	0	1		19212	19229	414	1.13425	12mos to <=60 mos	Female	yes	no	yes	17	House tap									Positive
1462	6	Community tap	Yes	Yes	Yes	Yes	Yes	5	3	No	No	Yes	8	Yes		No			Discharged	Severe dehydration	28	3.61	140	4.32	108	19209	0	1		19209	19214	332	0.909589	<=12 mos	Female	no	no	no	5	Community tap									Negative
1463	5	Community tap	Yes	No	Yes	No	No					Yes	1	No	1	No			Discharged	Severe dehydration	47.4	17.27	167	4.27	152	19213	1	1		19212	19222	36	0.0986301	<=12 mos	Female	no	no	no	10	Community tap	no	yes	0	1	0				Unknown
1465	5	House tap	No	No	No	Yes	Yes	5	4	No	No	Yes	5	No		No			Discharged	Severe dehydration	28	6.7	145	5	121	19214	0	1		19214	19217	474	1.29863	12mos to <=60 mos	Male	no	no	no	3	House tap									Negative
1467	4	House tap	Yes	No	Yes	No	No					Yes	5	No	3	No			Discharged	Severe dehydration	219.4	29.7	144	3.79	121	19217	0	1		19217	19225	142	0.389041	<=12 mos	Female	no	no	no	8	House tap	no	yes	0	1	0				Negative
1468	5	House tap	Yes	No	Yes	Yes	Yes	2	0	No	No	Yes	5	No	15	No			Discharged	Severe dehydration	55.3	7.8	157	135	111	19215	1	1		19215	19218	310	0.849315	<=12 mos	Male	no	no	no	3	House tap									Negative
1469	5	House tap	No	No	No	Yes	Yes	3	1	No	No	Yes	2	No	1	No			Discharged	Some dehydration	29	69	135	4.2		19219	0	1		19219	19221	676	1.85205	12mos to <=60 mos	Male	no	no	no	2	House tap									Negative
1470	6	House tap	Yes	No	Yes	Yes	Yes	9	3	No	No	Yes	9	No	5	Yes	No	No	Discharged	Severe dehydration		7.2	149	4	126	19218	1	1		19218	19220	615	1.68493	12mos to <=60 mos	Female	no	no	no	2	House tap						No	No	no	Negative
1471	8	House tap	No	No	Yes	Yes	Yes	5	0	No	No	Yes	5	No	1	No			Discharged	Some dehydration	35.2	7.9	144	3.5	124	19220	0	1		19219	19246	472	1.29315	12mos to <=60 mos	Male	yes	no	yes	27	House tap									Negative
1473	8	House tap	Yes	No	Yes	No	Yes	1	5	No	No	Yes	4	No	15	No			Discharged	Some dehydration	27	4	149	4	129	19219	1	1		19219	19220	158	0.432877	<=12 mos	Female	no	no	no	1	House tap	no	yes	0	1	0				Unknown
1474	5	House tap	Yes	No	No	Yes	Yes	4	2	No	No	Yes	4	No	2	No			Discharged	Some dehydration	29	6.3	132	4.4	94	19219	0	1		19219	19220	1388	3.80274	12mos to <=60 mos	Male	no	no	no	1	House tap									Negative
1475	12	House tap	Yes	Yes	Yes	Yes	Yes	4	0	No	No	Yes	7	No	4	No			Discharged	No dehydration	84.5	14.8	162	3.1	135	19220	1	1		19220	19224				Female	no	no	no	4	House tap									Negative
1478	3	Community tap	No	Yes	No	Yes	Yes	9	0	No	No	Yes	9	No	1	No			Discharged	Some dehydration	20.1	0.7	139	4	109	19220	0	1		19220	19222	163	0.446575	<=12 mos	Male	no	no	no	2	Community tap	yes	no	1	0	0				Negative
1479	3	House tap	Yes	No	No	Yes	Yes	1	10	No	No	Yes	1	No	5					Some dehydration	18.2	4.8	134	4.2	105	19221	0	1		19221	19224	277	0.758904	<=12 mos	Male	no	no	no	3	House tap									Negative
1481	5	House tap	Yes	No	Yes	Yes	No					Yes	5	No	5	No			Discharged	Some dehydration	108	19.4	142	4.3	115	19220	0	1		19220	19236	449	1.23014	12mos to <=60 mos	Male	no	no	no	16	House tap									Negative
1482	9	House tap	Yes	No	Yes	No	No					Yes	4	No	7	No			Discharged	Some dehydration	17	8.3	153	4.9	133	19221	1	1		19221	19223	104	0.284932	<=12 mos	Male	yes	no	yes	2	House tap	no	yes	0	1	0				Negative
1483	6	Community tap	Unknown	No	Yes	Yes	Yes	3	5	No	No	Yes	3	No	5	No			Died	Severe dehydration	125.9	25.4	143	4.2	114	19221	0	1		19221	19224	253	0.693151	<=12 mos	Female	no	no	no	3	Community tap									Negative
1484	6	House tap	No	No	No	Yes	Yes	3	4	No	No	Yes	3	No	2	No			Discharged	Severe dehydration		11.5	149	4.2	116	19224	1	1		19223	19226	292	0.8	<=12 mos	Male	no	no	no	3	House tap									Negative
1485	3	Community tap	Yes	No	Yes	Yes	Yes	5	1	No	No	Yes	5	No	7	No			Discharged	Severe dehydration	34	3.3	136	3.5	113	19223	0	1		19223	19226	200	0.547945	<=12 mos	Female	no	no	no	3	Community tap									Unknown
1486	6	House tap	Unknown	No	Yes	No	Yes	1	7	No	No	Yes	1	No	3	No			Discharged	Some dehydration	23	7.8	134	5.5	108	19224	0	1		19224	19226	290	0.794521	<=12 mos	Male	no	no	no	2	House tap									Negative
1488	5	Community tap	Yes	No	Yes	Yes	No					Yes	5	No	7	No			Discharged	No dehydration	18	1.2	129	4.6	103	19222	0	1		19222	19236	555	1.52055	12mos to <=60 mos	Male	no	no	no	14	Community tap									Negative
1489	6	House tap	Yes	No	Yes	Yes	Yes	3	2	No	No	Yes	3	No	10	No			Discharged	Severe dehydration	13	2.7	140	4.5	117	19223	0	1		19223	19225	224	0.613699	<=12 mos	Male	no	no	no	2	House tap									Negative
1490	3	Community tap	Yes	No	Yes	No	No					Yes	2	No	5	No			Discharged	Severe dehydration	68	7.2	146	4.1	127	19222	1	1		19222	19246	34	0.0931507	<=12 mos	Male	yes	no	yes	24	Community tap	no	yes	0	1	0				Positive
1491	6	Community tap, dam	Yes	Yes	No	No	Yes	1	1	No	No	Yes	2	No	2	No			Discharged	No dehydration	39	17.2	142	5.9	122	19225	0	1		19225	19233	59	0.161644	<=12 mos	Female	no	no	no	8	Community tap	yes	no	1	0	0				Negative
1492	4	Community tap	Yes	No	Yes	Yes	Yes	4	6	No	No	Yes	4	No	4	No			Discharged	Severe dehydration	30	5.2	156	4.6	135	19226	1	1		19226	19228	205	0.561644	<=12 mos	Female	no	no	no	2	Community tap									Negative
1493	3	Community tap	Yes	Yes	No	No	Yes	1	6	No	No	Yes	1	No	7	No			Discharged	Severe dehydration			138	5	107	19226	0	1		19226	19228	230	0.630137	<=12 mos	Female	no	no	no	2	Community tap									Negative
1494	6	House tap	Yes	No	Yes	Yes	Yes	2	5	No	No	Yes	3	No	6	No			Discharged		28	3.9	137	5.2	108	19227	0	1		19227	19229	225	0.616438	<=12 mos	Female	no	no	no	2	House tap									Negative
1498	6	House tap		No	Yes	No	Yes	4	4	Yes	No	Yes	3	No	3	No			Discharged	Severe dehydration	73	13.5	152	3.6	128	19231	1	1		19231	19234	141	0.386301	<=12 mos	Male	no	no	no	3	House tap	no	yes	0	1	0				Positive
1499	6	House tap	Yes	No	No	Yes	Yes	5	10	No	No	Yes	5	No	6	No			Discharged	Severe dehydration			144	5.07	120	19229	0	1		19229	19232	493	1.35068	12mos to <=60 mos	Male	no	no	no	3	House tap									Negative
1500	6	House tap	No	No	No	Yes	Yes	1	1	No	No	Yes	2	No	4	No			Discharged	No dehydration			136	3.9	103	19229	0	1		19229	19232	2775	7.60274	60 mos+	Male	no	no	no	3	House tap									Positive
1501	5	Community tap	Yes	Yes	No	Yes	No					Yes	2	No	2				Died	Some dehydration	47	11.3	143	3.7	105.2	19232	0	1		19232	19232	261	0.715069	<=12 mos	Female	yes	no	yes	0	Community tap									Negative
1502	3	Community tap	Yes	Yes	No	No	Yes	1	2	No	No	Yes	1	No	2	Yes	No	Yes	Discharged	No dehydration	28	2.8	137	7.1	105	19230	0	1		19230	19234	179	0.490411	<=12 mos	Male	no	no	no	4	Community tap	yes	no	1	0	0	Yes	No	yes	Negative
1504	5	House tap	Yes	No	Yes	No	Yes	3	0	No	No	Yes	6	No	4	No			Discharged	No dehydration	46	7.5	161	4.1	129	19233	1	1		19233	19240	175	0.479452	<=12 mos	Female	no	no	no	7	House tap	no	yes	0	1	0				Negative
1505	10	Community tap	No	No	Yes	Yes	Yes	4	2	No	No	Yes	4	No	4	No			Discharged	No dehydration	30	5.3	147	5.2	111.8	19234	1	1		19234	19239	202	0.553425	<=12 mos	Male	no	no	no	5	Community tap									Negative
1506	10	House tap	No	No	No	Yes	Yes	3	3	No	No	Yes	3	No	6	Yes	Yes	Yes	Discharged	No dehydration	46	6.3	150	4.2	97	19233	1	1		19234	19239	434	1.18904	12mos to <=60 mos	Female	no	no	no	5	House tap						Yes	Yes	yes	Positive
1507	4	Community tap	Yes	No	Yes	Yes	Yes	1		No	No	Yes	1	No		No			Discharged	Severe dehydration	34	8.6	140	6.5	99	19234	0	1		19234	19239	213	0.583562	<=12 mos	Male	no	no	no	5	Community tap									Negative
1509	5	House tap	Yes	No	Yes	No	No					Yes	2	No	5	Yes	Yes	Yes	Discharged	Severe dehydration	189	30.7	164	6.8	135	19236	1	1		19236	19247	80	0.219178	<=12 mos	Male	no	no	no	11	House tap	no	yes	0	1	0	Yes	Yes	yes	Negative
1517	6	House tap	Yes	No	Yes	No	No					Yes	14	No	4	No			Discharged	No dehydration	29	4.4	142	4.7	101.4	19240	0	1		19240	19253	111	0.30411	<=12 mos	Female	no	yes	yes	13	House tap	no	yes	0	1	0				Negative
2001	7	Community tap	Yes	No	Yes	Yes	Yes	4	6	No	No	Yes	4	No	9	No	No	Yes	Discharged	Some dehydration	214.7	11.9	147	4.3		19242	1	3		19242	19243	195	0.534247	<=12 mos	Male	no	no	no	1	Community tap						Yes	No	yes	Negative
2002	3	Community tap	Yes	No	Yes	Yes	No					Yes	1	Yes	3	No			Discharged	Some dehydration	124.7	11.9	147	4.3		19242	1	3		19242	19245	183	0.50137	<=12 mos	Male	no	no	no	3	Community tap	no	yes	0	1	0				Negative
2007	4	Community tap	No	No	No	Yes	No					Yes	4	No		No			Discharged		26.1	5.3	134	4.9		19244	0	3		19245	19246	367	1.00548	12mos to <=60 mos	Female	no	no	no	1	Community tap									Unknown
2009	4	Community tap	No	Yes	Yes	Yes	Yes	1	6	No	No	Yes	1	No	3	No			Discharged	Some dehydration	31	4.3	136	5.16		19248	0	3		19248	19248	365	1	<=12 mos	Male	no	no	no	0	Community tap									Unknown
2010	7	Community tap	No	No	Yes	No	No					Yes	2	No	6	No			Discharged	No dehydration	21.6		142	57		19248	0	3		19248	19263	59	0.161644	<=12 mos	Male	no	no	no	15	Community tap	no	yes	0	1	0				Unknown
2011	10	Community tap	No	No	Yes	No	Yes	1	3	No	No	Yes	1	No	3	No			Discharged	Some dehydration	21.6		142	5.7		19248	0	3		19248	19253	444	1.21644	12mos to <=60 mos	Female	no	no	no	5	Community tap									Negative
2018		House tap	No	Yes	No	Yes	Yes	3	6	No	No	Yes	4	No	7	No			Discharged	Severe dehydration	155	20	175	3.8		19255	1	3		19255	19262	236	0.646575	<=12 mos	Male	no	no	no	7	House tap									Unknown
2022	3	Community tap	No	Yes	Yes	Yes	Yes	6	7	No	No	Yes	7	No	5	No			Discharged	Severe dehydration	38	7.8	143	4		19259	0	3		19259	19262	251	0.687671	<=12 mos	Male	no	no	no	3	Community tap									Unknown
2025	4	House tap	No	Yes	No	Yes	Yes	2	3	No	No	Yes	5	No	7	No			Discharged	No dehydration	25	3.6	142	3.6		19264	0	3		19264	19271				Female	no	no	no	7	House tap									Unknown
2030	4	Community tap	No	Yes	Yes	Yes	Yes	3	5	No	No	Yes	2	No	4	No			Discharged	Some dehydration	13	5.3	144	3.7		19273	0	3		19273	19275	220	0.60274	<=12 mos	Male	no	no	no	2	Community tap									Unknown
2031	5	Community tap	Yes	No	Yes	No	No					Yes	5	No	6	No			Discharged	Some dehydration	17	1.7	138	3.9		19272	0	3		19272	19275	160	0.438356	<=12 mos	Male	no	no	no	3	Community tap	no	yes	0	1	0				Negative
2033	5	House tap	Yes	Yes	Yes	No	Yes	1	2	No	No	Yes	1	No	8	No			Discharged	Severe dehydration	32	57	143	4.3		19274	0	3		19274	19276	139	0.380822	<=12 mos	Male	no	no	no	2	House tap	yes	yes	0	0	1				Unknown
2099	4															No		No	Discharged	Some dehydration	28	1.1	144	5.8		19320	0	3		19320	19321	461	1.26301	12mos to <=60 mos	Female	no	no	no	1							No		no	Negative
2111	5															No		No	Discharged	Some dehydration	12	1.6	138	4.5		19325	0	3		19325	19330	184	0.50411	<=12 mos	Female	no	no	no	5							No		no	Unknown
2123	8															No		No	Discharged	Some dehydration	173	18.4	130	4		19332	0	3		19331	19341	271	0.742466	<=12 mos	Female	yes	no	yes	10							No		no	Unknown
2144	10																	No	Discharged	Severe dehydration	30	5.1	126	2.8		19360	0	3		19390	19390	782	2.14247	12mos to <=60 mos	Female	no	no	no	0							No		no	Positive
2147	3															No		No	Discharged	No dehydration	14	5.7	134	4.8		19365	0	3		19365	19365	514	1.40822	12mos to <=60 mos	Female	no	no	no	0							No		no	Unknown
2153	4															No		No	Discharged	Some dehydration	25	0.8	136	3		19366	0	3		19366	19372	245	0.671233	<=12 mos	Female	no	no	no	6							No		no	Unknown
2157	6															No		No	Discharged	Some dehydration	34	5.6	136	4.3		19369	0	3		19369	19369	1043	2.85753	12mos to <=60 mos	Male	no	no	no	0							No		no	Unknown
2158	4															No		No	Discharged	Some dehydration	11	2.2	126	4.8		19368	0	3		19368	19374	300	0.821918	<=12 mos	Female	no	no	no	6							No		no	Positive
2163	6															No		No	Discharged	Severe dehydration	89	9.36	119	4.96		19371	0	3		19371	19379	347	0.950685	<=12 mos	Male	yes	no	yes	8							No		no	Unknown
2176	12															Yes		Yes	Discharged	Some dehydration	18	1.4	131	33		19380	0	3		19379	19385	651	1.78356	12mos to <=60 mos	Male	no	no	no	6							Yes		yes	Unknown
2180	4															Yes	Yes	Yes	Died	Some dehydration	90	19	137	3		19380	0	3		19380	19380				Female	no	yes	yes	0							Yes	Yes	yes	Unknown
2182	15															Yes		Yes	Discharged	Some dehydration	28	57	126	5.6		19382	0	3		19382	19386	57	0.156164	<=12 mos	Female	no	no	no	4							Yes		yes	Unknown
2183	2															No		No	Discharged	Some dehydration	43	22	140	4.4		19381	0	3		19381	19383	1478	4.04931	12mos to <=60 mos	Female	no	no	no	2							No		no	Unknown
2188	4																	Yes	Discharged	Severe dehydration	37	13.4	144	6.3		19383	0	3		19382	19394	45	0.123288	<=12 mos	Male	yes	no	yes	12							Yes		yes	Unknown
2196	6																	No	Discharged	No dehydration	38	5.6	152	4.5		19387	1	3		19386	19397	285	0.780822	<=12 mos	Female	no	yes	yes	11							No		no	Unknown
2217	5																	No	Discharged	Some dehydration	50	10.8	137	3.3		19401	0	3		19401	19415	232	0.635616	<=12 mos	Female	no	no	no	14							No		no	Unknown
2220	8																	No	Discharged	Some dehydration	88	4	140	2		19403	0	3		19402	19428	62	0.169863	<=12 mos	Male	yes	no	yes	26							No		no	Unknown
2229	3																	No	Discharged	No dehydration	19	2.9	133	5.9		19413	0	3		19413	19424	417	1.14247	12mos to <=60 mos	Male	no	no	no	11							No		no	Negative
2230	7																	No	Discharged	Some dehydration	24	2.4	136	5.7		19410	0	3		19410	19452	156	0.427397	<=12 mos	Male	no	no	no	42							No		no	Negative
2236	3																	No	Discharged	Some dehydration	23	28	136	5.2		19415	0	3		19414	19418	132	0.361644	<=12 mos	Male	no	no	no	4							No		no	Unknown
2241	4																	No	Died	Some dehydration	55	4.1	125	3.4		19421	0	3		19421	19425	385	1.05479	12mos to <=60 mos	Female	no	no	no	4							No		no	Unknown
2244	3																	No	Discharged	Some dehydration	8	2	135	5.4		19421	0	3		19421	19423	200	0.547945	<=12 mos	Female	no	no	no	2							No		no	Unknown
2248	3																	No	Discharged	Some dehydration	23	2.8	136	5.8		19426	0	3		19425	19430	506	1.3863	12mos to <=60 mos	Male	no	no	no	5							No		no	Negative
2250	5																	No	Discharged	Some dehydration	27	1.9	132	4.9		19431	0	3		19431	19435	1703	4.66575	12mos to <=60 mos	Female	no	no	no	4							No		no	Unknown
2262	5																	No	Discharged	Some dehydration	38		120	4.8		19437	0	3		19437	19438				Female	no	no	no	1							No		no	Negative
2264	5																	Yes	Discharged	Severe dehydration	81	7.1	108	5.4		19439	0	3		19438	19461	109	0.29863	<=12 mos	Male	yes	no	yes	23							Yes		yes	Unknown
[truncated: 16 more columns]
